# Supplementary material for: Decreased TMIGD1 aggravates colitis and intestinal barrier dysfunction via the BANF1-NF-κB pathway in Crohn’s disease
Source: BMC Med. 2023 Aug 4;21:287. doi: 10.1186/s12916-023-02989-2 (PMC10403950; doi:10.1186/s12916-023-02989-2)
Supplement: Supplementary file 2 — Additional file 2. The cis-eQTL effects of genomic variants nearby TMIGD1 on TMIGD1 expression in the 1000IBD cohort dataset. [file 12916_2023_2989_MOESM2_ESM.xlsx]

## Sheet: TMIGD1 eQTLs
Gene	Chr	rsID	Pos	Allele1	Allele0	Freq	Beta	SE	log_H1	remle	mle	P_wald	P_lrt	P_score	FDR
ENSG00000182271	17	rs62068618	28153351	T	C	0.067	0.140622	0.245522	-429.212	3.01217	3.0162	0.567279	0.565539	0.566118	0.959557
ENSG00000182271	17	rs7223455	28172357	A	G	0.141	0.200594	0.176684	-428.729	3.00868	3.01313	0.257215	0.255089	0.256619	0.884006
ENSG00000182271	17	rs34187211	28185636	A	C	0.059	0.0347033	0.256127	-429.368	3.01276	3.01669	0.89232	0.891828	0.891929	0.992774
ENSG00000182271	17	rs77481819	28200904	A	G	0.086	0.190956	0.2115	-428.967	2.99209	2.99201	0.367381	0.365374	0.366652	0.921051
ENSG00000182271	17	rs117494024	28212831	C	T	0.124	-0.0792015	0.171198	-429.269	2.99356	2.9968	0.643991	0.642826	0.643494	0.969946
ENSG00000182271	17	rs8073292	28236645	A	G	0.143	0.197263	0.172088	-428.717	3.00593	3.01147	0.25266	0.250545	0.252094	0.882078
ENSG00000182271	17	rs3936006	28257660	A	G	0.431	0.301882	0.121358	-426.308	2.84495	2.84631	0.0134496	0.0132268	0.014543	0.397192
ENSG00000182271	17	rs62070270	28263980	A	G	0.463	0.316797	0.115927	-425.69	2.78166	2.78231	0.00668346	0.0066175	0.00760371	0.281386
ENSG00000182271	17	rs4567782	28268800	A	C	0.459	0.267628	0.116517	-426.8	2.66539	2.67673	0.0223685	0.0232036	0.0260644	0.4912
ENSG00000182271	17	rs9894893	28270350	C	T	0.437	0.34843	0.121809	-425.34	2.77954	2.78066	0.00455113	0.00449328	0.0052703	0.227581
ENSG00000182271	17	rs9909093	28271207	T	C	0.437	0.34843	0.121809	-425.34	2.77954	2.78066	0.00455113	0.00449328	0.0052703	0.227581
ENSG00000182271	17	rs57411618	28273052	A	G	0.461	0.323369	0.11655	-425.577	2.78253	2.78287	0.00590321	0.0058374	0.00674916	0.263586
ENSG00000182271	17	rs6505147	28275095	C	T	0.463	0.316797	0.115927	-425.69	2.78166	2.78231	0.00668346	0.0066175	0.00760371	0.281386
ENSG00000182271	17	rs7222308	28277041	T	C	0.461	0.323369	0.11655	-425.577	2.78253	2.78287	0.00590321	0.0058374	0.00674916	0.263586
ENSG00000182271	17	rs12600855	28279591	A	C	0.476	0.351965	0.118577	-425.043	2.74034	2.7411	0.00325596	0.00323735	0.00390452	0.186866
ENSG00000182271	17	rs117815248	28281160	G	A	0.053	-0.0388233	0.282379	-429.367	3.0151	3.01553	0.890746	0.89026	0.890362	0.99263
ENSG00000182271	17	rs56382980	28281437	A	G	0.451	0.379103	0.123845	-424.771	2.73552	2.73705	0.00242088	0.00240392	0.00295489	0.15559
ENSG00000182271	17	rs62070293	28282152	T	G	0.084	0.209702	0.22561	-428.943	2.99496	2.99896	0.353444	0.351385	0.352635	0.917089
ENSG00000182271	17	rs34625018	28283302	C	T	0.231	0.379884	0.155725	-426.452	2.71588	2.71427	0.015335	0.0155762	0.0175219	0.421387
ENSG00000182271	17	rs11652593	28289633	T	C	0.059	0.260858	0.253404	-428.844	3.0261	3.03226	0.30418	0.302024	0.30343	0.90185
ENSG00000182271	17	rs6505148	28289818	C	T	0.451	0.379103	0.123845	-424.771	2.73552	2.73705	0.00242088	0.00240392	0.00295489	0.15559
ENSG00000182271	17	rs8078638	28290358	A	G	0.451	0.379103	0.123845	-424.771	2.73552	2.73705	0.00242088	0.00240392	0.00295489	0.15559
ENSG00000182271	17	rs7212532	28291505	T	G	0.451	0.379103	0.123845	-424.771	2.73552	2.73705	0.00242088	0.00240392	0.00295489	0.15559
ENSG00000182271	17	rs9897794	28296327	T	G	0.464	0.254331	0.115656	-427.009	2.69567	2.70612	0.0287003	0.0295247	0.0325978	0.538061
ENSG00000182271	17	rs4077465	28300144	T	C	0.451	0.379103	0.123845	-424.771	2.73552	2.73705	0.00242088	0.00240392	0.00295489	0.15559
ENSG00000182271	17	rs34686802	28304255	C	T	0.049	-0.456153	0.294452	-428.177	2.9275	2.92584	0.122482	0.121331	0.123812	0.788788
ENSG00000182271	17	rs8082680	28305017	A	G	0.153	0.202918	0.172951	-428.685	3.01115	3.01556	0.241692	0.239584	0.24117	0.87729
ENSG00000182271	17	rs4075014	28305674	C	T	0.478	0.34499	0.117954	-425.168	2.73966	2.74071	0.0037312	0.00371508	0.00444588	0.20252
ENSG00000182271	17	rs8079292	28308740	G	T	0.159	0.13208	0.171626	-429.079	3.03545	3.04005	0.442204	0.44027	0.441355	0.938576
ENSG00000182271	17	rs55866125	28312993	T	C	0.451	0.379103	0.123845	-424.771	2.73552	2.73705	0.00242088	0.00240392	0.00295489	0.15559
ENSG00000182271	17	rs55657712	28313194	C	T	0.476	0.351965	0.118577	-425.043	2.74034	2.7411	0.00325596	0.00323735	0.00390452	0.186866
ENSG00000182271	17	rs11650795	28318398	A	G	0.059	0.260858	0.253404	-428.844	3.0261	3.03226	0.30418	0.302024	0.30343	0.90185
ENSG00000182271	17	rs11652175	28319427	A	G	0.308	0.413356	0.14045	-425.137	2.66505	2.66686	0.00352364	0.00359082	0.00439773	0.195672
ENSG00000182271	17	rs12150261	28320473	G	T	0.478	0.34499	0.117954	-425.168	2.73966	2.74071	0.0037312	0.00371508	0.00444588	0.20252
ENSG00000182271	17	rs7225462	28321226	G	A	0.451	0.379103	0.123845	-424.771	2.73552	2.73705	0.00242088	0.00240392	0.00295489	0.15559
ENSG00000182271	17	rs7213902	28322935	C	T	0.478	0.34499	0.117954	-425.168	2.73966	2.74071	0.0037312	0.00371508	0.00444588	0.20252
ENSG00000182271	17	rs7212741	28322941	G	A	0.476	0.351965	0.118577	-425.043	2.74034	2.7411	0.00325596	0.00323735	0.00390452	0.186866
ENSG00000182271	17	rs12944395	28323499	G	A	0.451	0.379103	0.123845	-424.771	2.73552	2.73705	0.00242088	0.00240392	0.00295489	0.15559
ENSG00000182271	17	rs11868086	28327582	G	A	0.296	0.365367	0.145569	-426.276	2.73259	2.73442	0.0126443	0.0127553	0.014386	0.386104
ENSG00000182271	17	rs78263979	28327885	T	C	0.296	0.365367	0.145569	-426.276	2.73259	2.73442	0.0126443	0.0127553	0.014386	0.386104
ENSG00000182271	17	rs9900911	28330280	G	T	0.476	0.351965	0.118577	-425.043	2.74034	2.7411	0.00325596	0.00323735	0.00390452	0.186866
ENSG00000182271	17	rs6505152	28331466	C	T	0.478	0.34499	0.117954	-425.168	2.73966	2.74071	0.0037312	0.00371508	0.00444588	0.20252
ENSG00000182271	17	rs7223786	28332107	C	T	0.478	0.34499	0.117954	-425.168	2.73966	2.74071	0.0037312	0.00371508	0.00444588	0.20252
ENSG00000182271	17	rs8072664	28333385	G	A	0.478	0.34499	0.117954	-425.168	2.73966	2.74071	0.0037312	0.00371508	0.00444588	0.20252
ENSG00000182271	17	rs7220151	28334710	A	G	0.476	0.351965	0.118577	-425.043	2.74034	2.7411	0.00325596	0.00323735	0.00390452	0.186866
ENSG00000182271	17	rs7212497	28335949	G	T	0.478	0.34499	0.117954	-425.168	2.73966	2.74071	0.0037312	0.00371508	0.00444588	0.20252
ENSG00000182271	17	rs34585141	28336432	T	G	0.333	0.290876	0.126788	-426.769	2.81379	2.81396	0.0225248	0.0223821	0.0242548	0.492347
ENSG00000182271	17	rs7217638	28336772	C	T	0.476	0.351965	0.118577	-425.043	2.74034	2.7411	0.00325596	0.00323735	0.00390452	0.186866
ENSG00000182271	17	rs12944757	28341584	T	G	0.108	0.0896739	0.196113	-429.272	3.01482	3.01836	0.647844	0.646362	0.646786	0.970381
ENSG00000182271	17	rs7225483	28341679	G	T	0.451	0.379103	0.123845	-424.771	2.73552	2.73705	0.00242088	0.00240392	0.00295489	0.15559
ENSG00000182271	17	rs4328498	28344276	A	G	0.476	0.351965	0.118577	-425.043	2.74034	2.7411	0.00325596	0.00323735	0.00390452	0.186866
ENSG00000182271	17	rs9902453	28349095	A	G	0.478	0.34499	0.117954	-425.168	2.73966	2.74071	0.0037312	0.00371508	0.00444588	0.20252
ENSG00000182271	17	rs9911794	28349466	C	T	0.478	0.34499	0.117954	-425.168	2.73966	2.74071	0.0037312	0.00371508	0.00444588	0.20252
ENSG00000182271	17	rs12936302	28349476	A	G	0.451	0.379103	0.123845	-424.771	2.73552	2.73705	0.00242088	0.00240392	0.00295489	0.15559
ENSG00000182271	17	rs4528633	28356136	T	C	0.451	0.379103	0.123845	-424.771	2.73552	2.73705	0.00242088	0.00240392	0.00295489	0.15559
ENSG00000182271	17	rs7225686	28356744	A	C	0.451	0.379103	0.123845	-424.771	2.73552	2.73705	0.00242088	0.00240392	0.00295489	0.15559
ENSG00000182271	17	rs9896062	28357047	A	G	0.478	0.34499	0.117954	-425.168	2.73966	2.74071	0.0037312	0.00371508	0.00444588	0.20252
ENSG00000182271	17	rs9912741	28359511	A	G	0.476	0.351965	0.118577	-425.043	2.74034	2.7411	0.00325596	0.00323735	0.00390452	0.186866
ENSG00000182271	17	rs8071742	28361669	C	A	0.478	0.34499	0.117954	-425.168	2.73966	2.74071	0.0037312	0.00371508	0.00444588	0.20252
ENSG00000182271	17	rs4375718	28363642	T	C	0.451	0.379103	0.123845	-424.771	2.73552	2.73705	0.00242088	0.00240392	0.00295489	0.15559
ENSG00000182271	17	rs9900974	28364456	T	C	0.451	0.379103	0.123845	-424.771	2.73552	2.73705	0.00242088	0.00240392	0.00295489	0.15559
ENSG00000182271	17	rs4547389	28364768	C	T	0.451	0.379103	0.123845	-424.771	2.73552	2.73705	0.00242088	0.00240392	0.00295489	0.15559
ENSG00000182271	17	rs55633288	28368196	A	G	0.451	0.379103	0.123845	-424.771	2.73552	2.73705	0.00242088	0.00240392	0.00295489	0.15559
ENSG00000182271	17	rs7220004	28369548	T	G	0.451	0.379103	0.123845	-424.771	2.73552	2.73705	0.00242088	0.00240392	0.00295489	0.15559
ENSG00000182271	17	rs11654983	28370042	C	A	0.451	0.379103	0.123845	-424.771	2.73552	2.73705	0.00242088	0.00240392	0.00295489	0.15559
ENSG00000182271	17	rs9891871	28370191	T	C	0.476	0.351965	0.118577	-425.043	2.74034	2.7411	0.00325596	0.00323735	0.00390452	0.186866
ENSG00000182271	17	rs35421305	28371588	A	G	0.053	-0.465545	0.2839	-428.034	2.91045	2.90846	0.102174	0.10125	0.103839	0.761522
ENSG00000182271	17	rs7218113	28372130	G	A	0.451	0.379103	0.123845	-424.771	2.73552	2.73705	0.00242088	0.00240392	0.00295489	0.15559
ENSG00000182271	17	rs78274378	28372572	G	A	0.071	0.0488462	0.245984	-429.357	3.01326	3.01574	0.842741	0.842046	0.842197	0.989071
ENSG00000182271	17	rs7219456	28374112	G	A	0.451	0.379103	0.123845	-424.771	2.73552	2.73705	0.00242088	0.00240392	0.00295489	0.15559
ENSG00000182271	17	rs11653805	28378276	T	C	0.455	0.266765	0.117323	-426.847	2.68212	2.69003	0.023743	0.0244947	0.027354	0.502005
ENSG00000182271	17	rs67334353	28379512	A	G	0.139	0.266333	0.180686	-428.287	2.99947	3.00314	0.141611	0.13985	0.141766	0.809257
ENSG00000182271	17	rs9890205	28382704	T	C	0.476	0.351965	0.118577	-425.043	2.74034	2.7411	0.00325596	0.00323735	0.00390452	0.186866
ENSG00000182271	17	rs4436830	28383709	G	A	0.251	0.28028	0.156309	-427.787	2.79992	2.79906	0.0740405	0.0745984	0.078385	0.709464
ENSG00000182271	17	rs4075623	28386526	G	A	0.477	0.213338	0.108526	-427.48	2.73315	2.74195	0.0503205	0.051432	0.0553214	0.642277
ENSG00000182271	17	rs4239227	28389103	C	A	0.478	0.34499	0.117954	-425.168	2.73966	2.74071	0.0037312	0.00371508	0.00444588	0.20252
ENSG00000182271	17	rs7213462	28389576	A	G	0.312	0.347615	0.147378	-426.631	2.76249	2.76456	0.0190329	0.0191129	0.0210553	0.460905
ENSG00000182271	17	rs9890886	28391076	G	A	0.476	0.351965	0.118577	-425.043	2.74034	2.7411	0.00325596	0.00323735	0.00390452	0.186866
ENSG00000182271	17	rs9898424	28392946	A	G	0.476	0.351965	0.118577	-425.043	2.74034	2.7411	0.00325596	0.00323735	0.00390452	0.186866
ENSG00000182271	17	rs4465649	28394747	G	A	0.476	0.351965	0.118577	-425.043	2.74034	2.7411	0.00325596	0.00323735	0.00390452	0.186866
ENSG00000182271	17	rs11868763	28395051	A	C	0.451	0.379103	0.123845	-424.771	2.73552	2.73705	0.00242088	0.00240392	0.00295489	0.15559
ENSG00000182271	17	rs9906340	28398977	G	A	0.478	0.34499	0.117954	-425.168	2.73966	2.74071	0.0037312	0.00371508	0.00444588	0.20252
ENSG00000182271	17	rs7207021	28400516	A	C	0.476	0.351965	0.118577	-425.043	2.74034	2.7411	0.00325596	0.00323735	0.00390452	0.186866
ENSG00000182271	17	rs7213517	28401740	G	A	0.451	0.379103	0.123845	-424.771	2.73552	2.73705	0.00242088	0.00240392	0.00295489	0.15559
ENSG00000182271	17	rs7218379	28402737	T	C	0.451	0.379103	0.123845	-424.771	2.73552	2.73705	0.00242088	0.00240392	0.00295489	0.15559
ENSG00000182271	17	rs7217961	28403112	C	T	0.451	0.379103	0.123845	-424.771	2.73552	2.73705	0.00242088	0.00240392	0.00295489	0.15559
ENSG00000182271	17	rs6505158	28403348	G	A	0.478	0.34499	0.117954	-425.168	2.73966	2.74071	0.0037312	0.00371508	0.00444588	0.20252
ENSG00000182271	17	rs10853136	28406018	T	C	0.451	0.379103	0.123845	-424.771	2.73552	2.73705	0.00242088	0.00240392	0.00295489	0.15559
ENSG00000182271	17	rs9897206	28406108	T	C	0.476	0.351965	0.118577	-425.043	2.74034	2.7411	0.00325596	0.00323735	0.00390452	0.186866
ENSG00000182271	17	rs11080114	28407287	T	C	0.441	0.189093	0.100283	-427.625	2.76496	2.77391	0.0603921	0.061269	0.0650807	0.674366
ENSG00000182271	17	rs7221743	28407876	G	T	0.484	0.230833	0.110614	-427.243	2.70906	2.71756	0.0378151	0.0388358	0.0423832	0.590185
ENSG00000182271	17	rs11080115	28408070	T	C	0.451	0.379103	0.123845	-424.771	2.73552	2.73705	0.00242088	0.00240392	0.00295489	0.15559
ENSG00000182271	17	rs12103671	28408217	T	C	0.451	0.379103	0.123845	-424.771	2.73552	2.73705	0.00242088	0.00240392	0.00295489	0.15559
ENSG00000182271	17	rs7212292	28409264	C	T	0.451	0.379103	0.123845	-424.771	2.73552	2.73705	0.00242088	0.00240392	0.00295489	0.15559
ENSG00000182271	17	rs12941382	28410124	C	T	0.451	0.379103	0.123845	-424.771	2.73552	2.73705	0.00242088	0.00240392	0.00295489	0.15559
ENSG00000182271	17	rs12951836	28410277	G	A	0.451	0.379103	0.123845	-424.771	2.73552	2.73705	0.00242088	0.00240392	0.00295489	0.15559
ENSG00000182271	17	rs12948898	28410324	A	G	0.451	0.379103	0.123845	-424.771	2.73552	2.73705	0.00242088	0.00240392	0.00295489	0.15559
ENSG00000182271	17	rs12952179	28412687	A	G	0.451	0.379103	0.123845	-424.771	2.73552	2.73705	0.00242088	0.00240392	0.00295489	0.15559
ENSG00000182271	17	rs8080772	28413129	C	T	0.312	0.347615	0.147378	-426.631	2.76249	2.76456	0.0190329	0.0191129	0.0210553	0.460905
ENSG00000182271	17	rs8065059	28417376	C	T	0.478	0.34499	0.117954	-425.168	2.73966	2.74071	0.0037312	0.00371508	0.00444588	0.20252
ENSG00000182271	17	rs8065261	28418041	T	C	0.478	0.34499	0.117954	-425.168	2.73966	2.74071	0.0037312	0.00371508	0.00444588	0.20252
ENSG00000182271	17	rs7213076	28419428	A	G	0.451	0.379103	0.123845	-424.771	2.73552	2.73705	0.00242088	0.00240392	0.00295489	0.15559
ENSG00000182271	17	rs4350617	28423088	G	A	0.478	0.34499	0.117954	-425.168	2.73966	2.74071	0.0037312	0.00371508	0.00444588	0.20252
ENSG00000182271	17	rs4461132	28423430	A	G	0.451	0.379103	0.123845	-424.771	2.73552	2.73705	0.00242088	0.00240392	0.00295489	0.15559
ENSG00000182271	17	rs55971458	28427016	A	G	0.478	0.34499	0.117954	-425.168	2.73966	2.74071	0.0037312	0.00371508	0.00444588	0.20252
ENSG00000182271	17	rs4581755	28427898	A	G	0.478	0.34499	0.117954	-425.168	2.73966	2.74071	0.0037312	0.00371508	0.00444588	0.20252
ENSG00000182271	17	rs56280226	28429575	T	C	0.478	0.34499	0.117954	-425.168	2.73966	2.74071	0.0037312	0.00371508	0.00444588	0.20252
ENSG00000182271	17	rs8082175	28430303	C	A	0.478	0.34499	0.117954	-425.168	2.73966	2.74071	0.0037312	0.00371508	0.00444588	0.20252
ENSG00000182271	17	rs9905950	28431198	T	C	0.451	0.379103	0.123845	-424.771	2.73552	2.73705	0.00242088	0.00240392	0.00295489	0.15559
ENSG00000182271	17	rs4310926	28433275	A	G	0.453	0.37077	0.123075	-424.915	2.73482	2.73668	0.00282908	0.00281371	0.00342596	0.171215
ENSG00000182271	17	rs8075602	28433764	T	C	0.451	0.379103	0.123845	-424.771	2.73552	2.73705	0.00242088	0.00240392	0.00295489	0.15559
ENSG00000182271	17	rs60967688	28437052	G	A	0.476	0.351965	0.118577	-425.043	2.74034	2.7411	0.00325596	0.00323735	0.00390452	0.186866
ENSG00000182271	17	rs28664971	28437410	A	C	0.451	0.379103	0.123845	-424.771	2.73552	2.73705	0.00242088	0.00240392	0.00295489	0.15559
ENSG00000182271	17	rs59274738	28437635	C	A	0.478	0.34499	0.117954	-425.168	2.73966	2.74071	0.0037312	0.00371508	0.00444588	0.20252
ENSG00000182271	17	rs28576874	28438270	C	T	0.478	0.34499	0.117954	-425.168	2.73966	2.74071	0.0037312	0.00371508	0.00444588	0.20252
ENSG00000182271	17	rs62070312	28438877	T	C	0.478	0.34499	0.117954	-425.168	2.73966	2.74071	0.0037312	0.00371508	0.00444588	0.20252
ENSG00000182271	17	rs62070313	28439386	T	C	0.1	0.0736452	0.21072	-429.315	3.01651	3.02089	0.726984	0.725789	0.726105	0.978989
ENSG00000182271	17	rs12453308	28441604	C	T	0.478	0.34499	0.117954	-425.168	2.73966	2.74071	0.0037312	0.00371508	0.00444588	0.20252
ENSG00000182271	17	rs4795529	28443549	A	G	0.451	0.379103	0.123845	-424.771	2.73552	2.73705	0.00242088	0.00240392	0.00295489	0.15559
ENSG00000182271	17	rs6505162	28444183	C	A	0.487	-0.305801	0.111621	-425.709	2.64724	2.65304	0.00654837	0.00675704	0.008053	0.278639
ENSG00000182271	17	rs61240589	28449035	G	T	0.484	0.345922	0.119791	-425.273	2.74168	2.74189	0.00418554	0.00416941	0.00495595	0.216685
ENSG00000182271	17	rs28792710	28450015	T	C	0.482	0.353	0.120424	-425.148	2.74233	2.74224	0.00365582	0.00363668	0.00435556	0.200067
ENSG00000182271	17	rs9898353	28451865	T	C	0.482	0.353	0.120424	-425.148	2.74233	2.74224	0.00365582	0.00363668	0.00435556	0.200067
ENSG00000182271	17	rs56195309	28453753	G	A	0.484	0.345922	0.119791	-425.273	2.74168	2.74189	0.00418554	0.00416941	0.00495595	0.216685
ENSG00000182271	17	rs4239228	28455538	T	C	0.137	0.272601	0.181234	-428.242	3.00325	3.00723	0.133682	0.131955	0.133879	0.801014
ENSG00000182271	17	rs8080343	28456758	C	T	0.482	0.353	0.120424	-425.148	2.74233	2.74224	0.00365582	0.00363668	0.00435556	0.200067
ENSG00000182271	17	rs11650871	28457049	G	A	0.082	0.21237	0.218109	-428.901	2.98615	2.9904	0.331058	0.329079	0.330479	0.910626
ENSG00000182271	17	rs4427857	28457989	A	G	0.457	0.380043	0.125777	-424.887	2.73811	2.73878	0.00274903	0.00273089	0.00332924	0.168176
ENSG00000182271	17	rs4429345	28458105	A	G	0.484	0.345922	0.119791	-425.273	2.74168	2.74189	0.00418554	0.00416941	0.00495595	0.216685
ENSG00000182271	17	rs8074028	28461687	T	C	0.482	0.353	0.120424	-425.148	2.74233	2.74224	0.00365582	0.00363668	0.00435556	0.200067
ENSG00000182271	17	rs4470197	28464474	T	C	0.482	0.353	0.120424	-425.148	2.74233	2.74224	0.00365582	0.00363668	0.00435556	0.200067
ENSG00000182271	17	rs62070337	28466257	G	A	0.484	0.345922	0.119791	-425.273	2.74168	2.74189	0.00418554	0.00416941	0.00495595	0.216685
ENSG00000182271	17	rs55816036	28466816	G	A	0.484	0.345922	0.119791	-425.273	2.74168	2.74189	0.00418554	0.00416941	0.00495595	0.216685
ENSG00000182271	17	rs9908901	28469713	G	A	0.482	0.353	0.120424	-425.148	2.74233	2.74224	0.00365582	0.00363668	0.00435556	0.200067
ENSG00000182271	17	rs55748380	28469782	T	G	0.484	0.345922	0.119791	-425.273	2.74168	2.74189	0.00418554	0.00416941	0.00495595	0.216685
ENSG00000182271	17	rs9896012	28470091	T	C	0.457	0.380043	0.125777	-424.887	2.73811	2.73878	0.00274903	0.00273089	0.00332924	0.168176
ENSG00000182271	17	rs9890075	28470464	C	A	0.457	0.380043	0.125777	-424.887	2.73811	2.73878	0.00274903	0.00273089	0.00332924	0.168176
ENSG00000182271	17	rs8067580	28471248	C	T	0.484	0.345922	0.119791	-425.273	2.74168	2.74189	0.00418554	0.00416941	0.00495595	0.216685
ENSG00000182271	17	rs60694493	28473256	A	G	0.484	0.345922	0.119791	-425.273	2.74168	2.74189	0.00418554	0.00416941	0.00495595	0.216685
ENSG00000182271	17	rs11080118	28475379	G	A	0.457	0.380043	0.125777	-424.887	2.73811	2.73878	0.00274903	0.00273089	0.00332924	0.168176
ENSG00000182271	17	rs55744550	28475729	G	A	0.484	0.345922	0.119791	-425.273	2.74168	2.74189	0.00418554	0.00416941	0.00495595	0.216685
ENSG00000182271	17	rs9902340	28476458	T	G	0.457	0.380043	0.125777	-424.887	2.73811	2.73878	0.00274903	0.00273089	0.00332924	0.168176
ENSG00000182271	17	rs62070345	28477255	T	C	0.457	0.380043	0.125777	-424.887	2.73811	2.73878	0.00274903	0.00273089	0.00332924	0.168176
ENSG00000182271	17	rs34454041	28477947	A	C	0.096	0.210909	0.206441	-428.852	2.99243	2.99605	0.307838	0.305776	0.307196	0.903088
ENSG00000182271	17	rs60176674	28479854	T	C	0.484	0.345922	0.119791	-425.273	2.74168	2.74189	0.00418554	0.00416941	0.00495595	0.216685
ENSG00000182271	17	rs9913074	28481199	T	C	0.482	0.353	0.120424	-425.148	2.74233	2.74224	0.00365582	0.00363668	0.00435556	0.200067
ENSG00000182271	17	rs62070347	28482366	C	T	0.122	-0.154938	0.196986	-429.066	3.00451	3.0081	0.432221	0.430193	0.43114	0.936562
ENSG00000182271	17	rs12602065	28482488	A	C	0.484	0.345922	0.119791	-425.273	2.74168	2.74189	0.00418554	0.00416941	0.00495595	0.216685
ENSG00000182271	17	rs8079028	28484234	G	T	0.457	0.380043	0.125777	-424.887	2.73811	2.73878	0.00274903	0.00273089	0.00332924	0.168176
ENSG00000182271	17	rs61014003	28485233	A	G	0.484	0.345922	0.119791	-425.273	2.74168	2.74189	0.00418554	0.00416941	0.00495595	0.216685
ENSG00000182271	17	rs7211246	28485762	A	G	0.482	0.353	0.120424	-425.148	2.74233	2.74224	0.00365582	0.00363668	0.00435556	0.200067
ENSG00000182271	17	rs12451122	28486376	T	G	0.482	0.353	0.120424	-425.148	2.74233	2.74224	0.00365582	0.00363668	0.00435556	0.200067
ENSG00000182271	17	rs111329134	28486822	G	A	0.171	-0.180766	0.152128	-428.67	2.94838	2.95191	0.235749	0.234294	0.236476	0.874371
ENSG00000182271	17	rs4343336	28488236	A	C	0.484	0.345922	0.119791	-425.273	2.74168	2.74189	0.00418554	0.00416941	0.00495595	0.216685
ENSG00000182271	17	rs4494608	28488791	C	T	0.137	0.272601	0.181234	-428.242	3.00325	3.00723	0.133682	0.131955	0.133879	0.801014
ENSG00000182271	17	rs4356528	28489670	A	G	0.484	0.345922	0.119791	-425.273	2.74168	2.74189	0.00418554	0.00416941	0.00495595	0.216685
ENSG00000182271	17	rs4493117	28489770	G	A	0.457	0.380043	0.125777	-424.887	2.73811	2.73878	0.00274903	0.00273089	0.00332924	0.168176
ENSG00000182271	17	rs113153446	28490329	A	G	0.059	0.280451	0.253158	-428.76	3.02758	3.0339	0.268901	0.266771	0.268309	0.888909
ENSG00000182271	17	rs56326816	28492805	C	T	0.484	0.345922	0.119791	-425.273	2.74168	2.74189	0.00418554	0.00416941	0.00495595	0.216685
ENSG00000182271	17	rs9891999	28493805	A	G	0.482	0.353	0.120424	-425.148	2.74233	2.74224	0.00365582	0.00363668	0.00435556	0.200067
ENSG00000182271	17	rs12450441	28495021	G	A	0.484	0.345922	0.119791	-425.273	2.74168	2.74189	0.00418554	0.00416941	0.00495595	0.216685
ENSG00000182271	17	rs7216631	28495112	A	G	0.457	0.380043	0.125777	-424.887	2.73811	2.73878	0.00274903	0.00273089	0.00332924	0.168176
ENSG00000182271	17	rs4533341	28495672	T	G	0.484	0.345922	0.119791	-425.273	2.74168	2.74189	0.00418554	0.00416941	0.00495595	0.216685
ENSG00000182271	17	rs34698290	28500465	A	G	0.484	0.345922	0.119791	-425.273	2.74168	2.74189	0.00418554	0.00416941	0.00495595	0.216685
ENSG00000182271	17	rs12947084	28502363	C	T	0.053	0.0873072	0.278726	-429.327	3.01203	3.01559	0.754336	0.753271	0.753528	0.981662
ENSG00000182271	17	rs7216487	28502642	C	A	0.482	0.353	0.120424	-425.148	2.74233	2.74224	0.00365582	0.00363668	0.00435556	0.200067
ENSG00000182271	17	rs7221154	28505024	G	A	0.482	0.353	0.120424	-425.148	2.74233	2.74224	0.00365582	0.00363668	0.00435556	0.200067
ENSG00000182271	17	rs11544945	28505174	C	A	0.052	-0.452684	0.246783	-427.696	2.92711	2.92304	0.0676725	0.0667213	0.0689153	0.69433
ENSG00000182271	17	rs11080120	28507021	C	A	0.484	0.345922	0.119791	-425.273	2.74168	2.74189	0.00418554	0.00416941	0.00495595	0.216685
ENSG00000182271	17	rs9900608	28507063	G	A	0.137	0.272601	0.181234	-428.242	3.00325	3.00723	0.133682	0.131955	0.133879	0.801014
ENSG00000182271	17	rs35986887	28507416	C	T	0.484	0.345922	0.119791	-425.273	2.74168	2.74189	0.00418554	0.00416941	0.00495595	0.216685
ENSG00000182271	17	rs2054846	28507693	G	A	0.484	0.345922	0.119791	-425.273	2.74168	2.74189	0.00418554	0.00416941	0.00495595	0.216685
ENSG00000182271	17	rs4795537	28508908	A	G	0.482	0.353	0.120424	-425.148	2.74233	2.74224	0.00365582	0.00363668	0.00435556	0.200067
ENSG00000182271	17	rs4381649	28509602	G	T	0.484	0.345922	0.119791	-425.273	2.74168	2.74189	0.00418554	0.00416941	0.00495595	0.216685
ENSG00000182271	17	rs1979572	28511978	G	A	0.491	0.23573	0.113424	-427.262	2.70301	2.71073	0.0385981	0.0397294	0.0434232	0.59422
ENSG00000182271	17	rs1128156	28513176	G	A	0.484	0.345922	0.119791	-425.273	2.74168	2.74189	0.00418554	0.00416941	0.00495595	0.216685
ENSG00000182271	17	rs17825877	28515188	C	T	0.484	0.345922	0.119791	-425.273	2.74168	2.74189	0.00418554	0.00416941	0.00495595	0.216685
ENSG00000182271	17	rs62068660	28515291	T	G	0.102	0.0481119	0.208792	-429.35	3.01409	3.01889	0.817927	0.817096	0.817286	0.987128
ENSG00000182271	17	rs1906451	28515479	A	G	0.484	0.345922	0.119791	-425.273	2.74168	2.74189	0.00418554	0.00416941	0.00495595	0.216685
ENSG00000182271	17	rs7221417	28517367	A	G	0.482	0.353	0.120424	-425.148	2.74233	2.74224	0.00365582	0.00363668	0.00435556	0.200067
ENSG00000182271	17	rs34323226	28517454	C	T	0.484	0.345922	0.119791	-425.273	2.74168	2.74189	0.00418554	0.00416941	0.00495595	0.216685
ENSG00000182271	17	rs8066602	28523085	T	C	0.457	0.380043	0.125777	-424.887	2.73811	2.73878	0.00274903	0.00273089	0.00332924	0.168176
ENSG00000182271	17	rs8066731	28523121	T	C	0.457	0.380043	0.125777	-424.887	2.73811	2.73878	0.00274903	0.00273089	0.00332924	0.168176
ENSG00000182271	17	rs7224199	28523726	G	T	0.482	0.353	0.120424	-425.148	2.74233	2.74224	0.00365582	0.00363668	0.00435556	0.200067
ENSG00000182271	17	rs3813034	28524804	A	C	0.484	0.345922	0.119791	-425.273	2.74168	2.74189	0.00418554	0.00416941	0.00495595	0.216685
ENSG00000182271	17	rs1042173	28525011	A	C	0.484	0.345922	0.119791	-425.273	2.74168	2.74189	0.00418554	0.00416941	0.00495595	0.216685
ENSG00000182271	17	rs4325622	28526475	T	C	0.484	0.345922	0.119791	-425.273	2.74168	2.74189	0.00418554	0.00416941	0.00495595	0.216685
ENSG00000182271	17	rs9303628	28527228	T	C	0.457	0.380043	0.125777	-424.887	2.73811	2.73878	0.00274903	0.00273089	0.00332924	0.168176
ENSG00000182271	17	rs12449783	28527653	A	C	0.484	0.345922	0.119791	-425.273	2.74168	2.74189	0.00418554	0.00416941	0.00495595	0.216685
ENSG00000182271	17	rs11080121	28528842	T	C	0.482	0.344703	0.1192	-425.261	2.74172	2.74218	0.00413294	0.0041165	0.00489615	0.215054
ENSG00000182271	17	rs12450956	28529025	A	G	0.48	0.351737	0.11983	-425.137	2.74237	2.74254	0.00361044	0.00359111	0.00430375	0.198481
ENSG00000182271	17	rs3794809	28531258	T	C	0.484	-0.357828	0.121934	-425.138	2.74799	2.7497	0.00361846	0.00359366	0.00429824	0.198779
ENSG00000182271	17	rs3794808	28531793	T	C	0.459	-0.341439	0.118247	-425.272	2.74488	2.74585	0.00418808	0.00416831	0.00494875	0.216778
ENSG00000182271	17	rs2054847	28532013	A	G	0.457	-0.335579	0.117791	-425.381	2.74441	2.74559	0.00471435	0.00469765	0.00554137	0.232018
ENSG00000182271	17	rs1972305	28533880	C	T	0.457	-0.335579	0.117791	-425.381	2.74441	2.74559	0.00471435	0.00469765	0.00554137	0.232018
ENSG00000182271	17	rs34388196	28534469	G	A	0.486	-0.391812	0.120739	-424.209	2.7259	2.72776	0.00131762	0.00130489	0.00167319	0.104171
ENSG00000182271	17	rs56124265	28535939	T	C	0.08	-0.0828228	0.207142	-429.296	3.00685	3.00931	0.689584	0.688323	0.688709	0.975057
ENSG00000182271	17	rs140701	28538532	T	C	0.447	-0.3551	0.11694	-424.856	2.69164	2.69171	0.00261979	0.00263824	0.0032647	0.163456
ENSG00000182271	17	rs4583306	28538715	G	A	0.445	-0.349395	0.116528	-424.968	2.6914	2.69168	0.00295973	0.00298412	0.00366566	0.176156
ENSG00000182271	17	rs35600349	28541550	T	C	0.157	0.219235	0.169127	-428.533	3.01214	3.01375	0.195957	0.193957	0.195704	0.85245
ENSG00000182271	17	rs7216572	28541932	G	T	0.155	0.227009	0.169766	-428.479	3.01461	3.01602	0.182255	0.180298	0.182089	0.843584
ENSG00000182271	17	rs4340379	28542211	A	C	0.155	0.227009	0.169766	-428.479	3.01461	3.01602	0.182255	0.180298	0.182089	0.843584
ENSG00000182271	17	rs140700	28543389	T	C	0.067	0.32137	0.247254	-428.529	3.00593	3.01221	0.194761	0.19277	0.194523	0.851641
ENSG00000182271	17	rs1872924	28546346	C	T	0.182	0.284425	0.153239	-427.654	2.95628	2.95932	0.0644996	0.0634252	0.0654103	0.68583
ENSG00000182271	17	rs2020942	28546914	T	C	0.396	0.282919	0.128699	-426.996	2.74888	2.74941	0.0287522	0.0290918	0.0317031	0.538363
ENSG00000182271	17	rs8076005	28547210	G	A	0.161	0.225901	0.164479	-428.43	3.00766	3.01061	0.170724	0.168816	0.170646	0.834599
ENSG00000182271	17	rs11080122	28547335	T	C	0.159	0.233237	0.16504	-428.375	3.01	3.01277	0.158711	0.156851	0.158712	0.825207
ENSG00000182271	17	rs6354	28549898	G	T	0.159	0.233237	0.16504	-428.375	3.01	3.01277	0.158711	0.156851	0.158712	0.825207
ENSG00000182271	17	rs25528	28549978	G	T	0.159	0.233237	0.16504	-428.375	3.01	3.01277	0.158711	0.156851	0.158712	0.825207
ENSG00000182271	17	rs2020939	28550732	A	G	0.443	-0.351574	0.116006	-424.875	2.68634	2.68683	0.00267014	0.00269412	0.00333461	0.165265
ENSG00000182271	17	rs2020938	28550750	G	A	0.161	0.225901	0.164479	-428.43	3.00766	3.01061	0.170724	0.168816	0.170646	0.834599
ENSG00000182271	17	rs2020936	28550814	G	A	0.159	0.233237	0.16504	-428.375	3.01	3.01277	0.158711	0.156851	0.158712	0.825207
ENSG00000182271	17	rs2066713	28551665	A	G	0.396	0.282919	0.128699	-426.996	2.74888	2.74941	0.0287522	0.0290918	0.0317031	0.538363
ENSG00000182271	17	rs4251417	28551858	T	C	0.106	0.0560381	0.205984	-429.34	3.01425	3.01877	0.785784	0.784825	0.78505	0.984584
ENSG00000182271	17	rs8071667	28552773	T	C	0.159	0.233237	0.16504	-428.375	3.01	3.01277	0.158711	0.156851	0.158712	0.825207
ENSG00000182271	17	rs11872020	28553489	A	G	0.394	0.287071	0.129791	-426.966	2.74956	2.74965	0.027794	0.0281078	0.0306625	0.531758
ENSG00000182271	17	rs4514736	28553639	C	A	0.447	-0.265178	0.116392	-426.798	2.85603	2.85727	0.0234664	0.0231444	0.024861	0.499904
ENSG00000182271	17	rs2020934	28561460	G	A	0.471	0.259049	0.118017	-426.979	2.88437	2.88173	0.0289895	0.0285226	0.0303136	0.539987
ENSG00000182271	17	rs28709535	28567927	A	G	0.312	0.247127	0.133913	-427.678	2.90322	2.90424	0.0660381	0.0652628	0.0675781	0.689941
ENSG00000182271	17	rs12947654	28568011	T	C	0.357	0.315324	0.126306	-426.287	2.83388	2.83333	0.0131212	0.0129265	0.014256	0.392771
ENSG00000182271	17	rs12945042	28571928	T	C	0.363	0.361766	0.120869	-424.986	2.68292	2.68121	0.00301031	0.0030442	0.00374584	0.1781
ENSG00000182271	17	rs7214991	28572360	G	A	0.39	0.354238	0.117583	-424.933	2.67107	2.66893	0.00282809	0.00286999	0.00355725	0.171188
ENSG00000182271	17	rs1487971	28572753	T	C	0.39	0.354238	0.117583	-424.933	2.67107	2.66893	0.00282809	0.00286999	0.00355725	0.171188
ENSG00000182271	17	rs7214248	28574177	A	G	0.363	0.361766	0.120869	-424.986	2.68292	2.68121	0.00301031	0.0030442	0.00374584	0.1781
ENSG00000182271	17	rs6505165	28574849	C	T	0.42	0.396632	0.117066	-423.784	2.61831	2.61502	0.000805527	0.000824319	0.00113124	0.0738337
ENSG00000182271	17	rs1050565	28576076	C	T	0.368	0.266382	0.112835	-426.657	2.65344	2.65996	0.0189258	0.0196892	0.0223487	0.459855
ENSG00000182271	17	rs77768379	28576856	C	T	0.073	-0.279229	0.253627	-428.771	2.93504	2.93097	0.271874	0.27083	0.273511	0.890161
ENSG00000182271	17	rs7223821	28579320	T	C	0.363	0.361766	0.120869	-424.986	2.68292	2.68121	0.00301031	0.0030442	0.00374584	0.1781
ENSG00000182271	17	rs17767256	28581043	G	T	0.363	0.361766	0.120869	-424.986	2.68292	2.68121	0.00301031	0.0030442	0.00374584	0.1781
ENSG00000182271	17	rs6505167	28583053	T	C	0.057	0.272563	0.275264	-428.885	2.9789	2.97976	0.322943	0.321061	0.322623	0.9081
ENSG00000182271	17	rs12949747	28584358	T	C	0.363	0.361766	0.120869	-424.986	2.68292	2.68121	0.00301031	0.0030442	0.00374584	0.1781
ENSG00000182271	17	rs11868229	28585566	C	T	0.059	0.473893	0.246543	-427.555	2.77078	2.77888	0.0556089	0.0562824	0.0597794	0.65973
ENSG00000182271	17	rs3794806	28586903	G	T	0.363	0.361766	0.120869	-424.986	2.68292	2.68121	0.00301031	0.0030442	0.00374584	0.1781
ENSG00000182271	17	rs7210085	28588401	C	T	0.422	0.395022	0.11627	-423.755	2.61498	2.61203	0.000779567	0.000798594	0.00109975	0.0720816
ENSG00000182271	17	rs6505168	28589819	G	A	0.247	-0.0855523	0.148117	-429.209	3.01205	3.00967	0.564003	0.562258	0.562864	0.959077
ENSG00000182271	17	rs2129785	28590530	C	T	0.157	-0.0906131	0.175613	-429.243	3.02801	3.02576	0.606277	0.604738	0.60529	0.965018
ENSG00000182271	17	rs8078900	28591709	A	C	0.363	0.361766	0.120869	-424.986	2.68292	2.68121	0.00301031	0.0030442	0.00374584	0.1781
ENSG00000182271	17	rs33980254	28592047	T	C	0.363	0.361766	0.120869	-424.986	2.68292	2.68121	0.00301031	0.0030442	0.00374584	0.1781
ENSG00000182271	17	rs3816828	28598717	T	G	0.422	0.395022	0.11627	-423.755	2.61498	2.61203	0.000779567	0.000798594	0.00109975	0.0720816
ENSG00000182271	17	rs7215330	28603685	C	T	0.39	0.354238	0.117583	-424.933	2.67107	2.66893	0.00282809	0.00286999	0.00355725	0.171188
ENSG00000182271	17	rs56881390	28603828	C	T	0.12	0.0680433	0.186406	-429.31	3.02134	3.02	0.715369	0.714168	0.714493	0.977877
ENSG00000182271	17	rs8072345	28604289	T	C	0.422	0.395022	0.11627	-423.755	2.61498	2.61203	0.000779567	0.000798594	0.00109975	0.0720816
ENSG00000182271	17	rs6505169	28605680	A	G	0.422	0.395022	0.11627	-423.755	2.61498	2.61203	0.000779567	0.000798594	0.00109975	0.0720816
ENSG00000182271	17	rs7208052	28606582	C	A	0.363	0.361766	0.120869	-424.986	2.68292	2.68121	0.00301031	0.0030442	0.00374584	0.1781
ENSG00000182271	17	rs35724800	28607766	A	G	0.363	0.361766	0.120869	-424.986	2.68292	2.68121	0.00301031	0.0030442	0.00374584	0.1781
ENSG00000182271	17	rs7214014	28611394	A	G	0.422	0.395022	0.11627	-423.755	2.61498	2.61203	0.000779567	0.000798594	0.00109975	0.0720816
ENSG00000182271	17	rs71372214	28615929	A	G	0.218	0.398564	0.149018	-425.887	2.63212	2.63637	0.00792487	0.00824174	0.00976533	0.307786
ENSG00000182271	17	rs35680393	28619739	A	G	0.218	0.398564	0.149018	-425.887	2.63212	2.63637	0.00792487	0.00824174	0.00976533	0.307786
ENSG00000182271	17	rs3764449	28621103	T	C	0.363	0.361766	0.120869	-424.986	2.68292	2.68121	0.00301031	0.0030442	0.00374584	0.1781
ENSG00000182271	17	rs11867581	28622228	G	A	0.422	0.395022	0.11627	-423.755	2.61498	2.61203	0.000779567	0.000798594	0.00109975	0.0720816
ENSG00000182271	17	rs12941223	28623098	C	T	0.363	0.361766	0.120869	-424.986	2.68292	2.68121	0.00301031	0.0030442	0.00374584	0.1781
ENSG00000182271	17	rs8080149	28623905	T	C	0.363	0.361766	0.120869	-424.986	2.68292	2.68121	0.00301031	0.0030442	0.00374584	0.1781
ENSG00000182271	17	rs1386768	28627608	T	C	0.165	-0.13261	0.173396	-429.083	3.01646	3.01429	0.445049	0.443004	0.443895	0.93914
ENSG00000182271	17	rs17767328	28628266	A	G	0.157	-0.0906131	0.175613	-429.243	3.02801	3.02576	0.606277	0.604738	0.60529	0.965018
ENSG00000182271	17	rs36000555	28629076	G	A	0.363	0.361766	0.120869	-424.986	2.68292	2.68121	0.00301031	0.0030442	0.00374584	0.1781
ENSG00000182271	17	rs8073378	28629763	A	G	0.422	0.395022	0.11627	-423.755	2.61498	2.61203	0.000779567	0.000798594	0.00109975	0.0720816
ENSG00000182271	17	rs34622227	28629819	G	T	0.363	0.361766	0.120869	-424.986	2.68292	2.68121	0.00301031	0.0030442	0.00374584	0.1781
ENSG00000182271	17	rs6505171	28629985	A	G	0.422	0.395022	0.11627	-423.755	2.61498	2.61203	0.000779567	0.000798594	0.00109975	0.0720816
ENSG00000182271	17	rs36048853	28634301	T	C	0.357	0.347345	0.121831	-425.377	2.73494	2.73298	0.00468405	0.00467949	0.00553772	0.231209
ENSG00000182271	17	rs12939390	28635688	C	T	0.359	0.338541	0.120894	-425.517	2.73502	2.73347	0.00546317	0.00546531	0.00641405	0.252293
ENSG00000182271	17	rs11656408	28637173	G	A	0.392	0.375721	0.118726	-424.471	2.68759	2.68523	0.00172543	0.00173331	0.00220608	0.124872
ENSG00000182271	17	rs34353378	28639246	C	A	0.357	0.346646	0.121853	-425.395	2.73431	2.73232	0.00477452	0.00477156	0.00564178	0.233674
ENSG00000182271	17	rs11871567	28642141	T	C	0.059	0.473893	0.246543	-427.555	2.77078	2.77888	0.0556089	0.0562824	0.0597794	0.65973
ENSG00000182271	17	rs12938714	28645110	A	G	0.357	0.346646	0.121853	-425.395	2.73431	2.73232	0.00477452	0.00477156	0.00564178	0.233674
ENSG00000182271	17	rs6505173	28646057	G	A	0.42	0.402552	0.116985	-423.611	2.61458	2.61127	0.000668478	0.000683931	0.000953212	0.064443
ENSG00000182271	17	rs3110452	28647752	A	G	0.382	0.359832	0.122087	-425.099	2.75524	2.75424	0.00347711	0.00344547	0.00412571	0.194158
ENSG00000182271	17	rs3110453	28650017	A	C	0.441	0.417972	0.118917	-423.354	2.64016	2.6376	0.000513606	0.000518963	0.00073235	0.0533048
ENSG00000182271	17	rs3110454	28651363	T	C	0.416	0.377228	0.119987	-424.531	2.69932	2.69774	0.00184757	0.0018501	0.00233633	0.130701
ENSG00000182271	17	rs3110061	28652880	T	C	0.416	0.377228	0.119987	-424.531	2.69932	2.69774	0.00184757	0.0018501	0.00233633	0.130701
ENSG00000182271	17	rs3110060	28652914	C	A	0.416	0.377228	0.119987	-424.531	2.69932	2.69774	0.00184757	0.0018501	0.00233633	0.130701
ENSG00000182271	17	rs2321705	28653734	G	A	0.445	0.417504	0.119718	-423.443	2.65061	2.64816	0.000566732	0.000570926	0.000796749	0.0572613
ENSG00000182271	17	rs997877	28654610	T	C	0.222	0.388804	0.15159	-426.161	2.65734	2.66086	0.0108479	0.0112058	0.0129875	0.359555
ENSG00000182271	17	rs998087	28654670	C	T	0.416	0.377228	0.119987	-424.531	2.69932	2.69774	0.00184757	0.0018501	0.00233633	0.130701
ENSG00000182271	17	rs3103306	28654992	G	A	0.416	0.377228	0.119987	-424.531	2.69932	2.69774	0.00184757	0.0018501	0.00233633	0.130701
ENSG00000182271	17	rs3110095	28659010	T	C	0.443	0.411215	0.120499	-423.69	2.6552	2.65269	0.000739168	0.000745181	0.00101741	0.0692972
ENSG00000182271	17	rs3110094	28659907	T	C	0.443	0.411215	0.120499	-423.69	2.6552	2.65269	0.000739168	0.000745181	0.00101741	0.0692972
ENSG00000182271	17	rs3110093	28661392	G	A	0.073	0.140447	0.247339	-429.215	2.99676	2.99842	0.570608	0.569064	0.569792	0.960036
ENSG00000182271	17	rs6505176	28661769	G	T	0.369	0.314537	0.12815	-426.395	2.80305	2.80207	0.0147232	0.0146087	0.0161249	0.413581
ENSG00000182271	17	rs6505177	28664041	G	A	0.353	0.274041	0.126428	-427.044	2.8428	2.8422	0.0310412	0.0307579	0.0328034	0.553335
ENSG00000182271	17	rs9899224	28665295	A	G	0.351	0.282491	0.127528	-426.94	2.84285	2.84179	0.0275626	0.0272829	0.0292126	0.530168
ENSG00000182271	17	rs8075103	28665658	C	T	0.353	0.274041	0.126428	-427.044	2.8428	2.8422	0.0310412	0.0307579	0.0328034	0.553335
ENSG00000182271	17	rs8074701	28666689	A	G	0.353	0.274041	0.126428	-427.044	2.8428	2.8422	0.0310412	0.0307579	0.0328034	0.553335
ENSG00000182271	17	rs8076073	28666829	T	C	0.353	0.274041	0.126428	-427.044	2.8428	2.8422	0.0310412	0.0307579	0.0328034	0.553335
ENSG00000182271	17	rs8079175	28667282	A	G	0.351	0.282491	0.127528	-426.94	2.84285	2.84179	0.0275626	0.0272829	0.0292126	0.530168
ENSG00000182271	17	rs9896388	28667579	C	T	0.353	0.274041	0.126428	-427.044	2.8428	2.8422	0.0310412	0.0307579	0.0328034	0.553335
ENSG00000182271	17	rs9915513	28667594	A	G	0.353	0.274041	0.126428	-427.044	2.8428	2.8422	0.0310412	0.0307579	0.0328034	0.553335
ENSG00000182271	17	rs8068438	28668740	G	A	0.353	0.274041	0.126428	-427.044	2.8428	2.8422	0.0310412	0.0307579	0.0328034	0.553335
ENSG00000182271	17	rs6505179	28668860	T	C	0.353	0.274041	0.126428	-427.044	2.8428	2.8422	0.0310412	0.0307579	0.0328034	0.553335
ENSG00000182271	17	rs71372218	28670681	A	C	0.351	0.282491	0.127528	-426.94	2.84285	2.84179	0.0275626	0.0272829	0.0292126	0.530168
ENSG00000182271	17	rs8071110	28672885	G	A	0.382	0.300665	0.123556	-426.449	2.78755	2.78599	0.0155871	0.0155277	0.017155	0.424392
ENSG00000182271	17	rs8071580	28674352	G	A	0.382	0.300665	0.123556	-426.449	2.78755	2.78599	0.0155871	0.0155277	0.017155	0.424392
ENSG00000182271	17	rs9901199	28674526	T	G	0.382	0.300665	0.123556	-426.449	2.78755	2.78599	0.0155871	0.0155277	0.017155	0.424392
ENSG00000182271	17	rs9902723	28681751	A	C	0.351	0.282491	0.127528	-426.94	2.84285	2.84179	0.0275626	0.0272829	0.0292126	0.530168
ENSG00000182271	17	rs34405330	28681943	G	A	0.278	0.184731	0.138384	-428.485	2.93312	2.93357	0.182997	0.181757	0.184252	0.84403
ENSG00000182271	17	rs72827933	28682612	G	A	0.073	-0.113591	0.211001	-429.231	2.99558	2.9991	0.590772	0.589324	0.590007	0.962975
ENSG00000182271	17	rs7215160	28683148	G	A	0.341	0.255383	0.132415	-427.52	2.91997	2.92011	0.0547912	0.0539669	0.0560493	0.657134
ENSG00000182271	17	rs8072469	28683752	T	C	0.341	0.255383	0.132415	-427.52	2.91997	2.92011	0.0547912	0.0539669	0.0560493	0.657134
ENSG00000182271	17	rs4389188	28683860	A	C	0.341	0.255383	0.132415	-427.52	2.91997	2.92011	0.0547912	0.0539669	0.0560493	0.657134
ENSG00000182271	17	rs4533339	28684245	A	G	0.341	0.255383	0.132415	-427.52	2.91997	2.92011	0.0547912	0.0539669	0.0560493	0.657134
ENSG00000182271	17	rs11869215	28684687	A	C	0.341	0.255383	0.132415	-427.52	2.91997	2.92011	0.0547912	0.0539669	0.0560493	0.657134
ENSG00000182271	17	rs4360984	28685689	G	A	0.341	0.255383	0.132415	-427.52	2.91997	2.92011	0.0547912	0.0539669	0.0560493	0.657134
ENSG00000182271	17	rs6505180	28685974	A	G	0.341	0.255383	0.132415	-427.52	2.91997	2.92011	0.0547912	0.0539669	0.0560493	0.657134
ENSG00000182271	17	rs11868773	28686930	G	T	0.341	0.255383	0.132415	-427.52	2.91997	2.92011	0.0547912	0.0539669	0.0560493	0.657134
ENSG00000182271	17	rs7215966	28687196	A	G	0.341	0.255383	0.132415	-427.52	2.91997	2.92011	0.0547912	0.0539669	0.0560493	0.657134
ENSG00000182271	17	rs9915561	28688507	T	C	0.341	0.255383	0.132415	-427.52	2.91997	2.92011	0.0547912	0.0539669	0.0560493	0.657134
ENSG00000182271	17	rs9915580	28688532	T	C	0.341	0.255383	0.132415	-427.52	2.91997	2.92011	0.0547912	0.0539669	0.0560493	0.657134
ENSG00000182271	17	rs8080399	28688663	G	A	0.341	0.255383	0.132415	-427.52	2.91997	2.92011	0.0547912	0.0539669	0.0560493	0.657134
ENSG00000182271	17	rs8066222	28688854	C	T	0.376	0.184996	0.127921	-428.332	2.91141	2.91122	0.149256	0.148348	0.151142	0.816801
ENSG00000182271	17	rs9893725	28689400	A	G	0.341	0.255383	0.132415	-427.52	2.91997	2.92011	0.0547912	0.0539669	0.0560493	0.657134
ENSG00000182271	17	rs12150615	28693020	T	C	0.071	-0.248937	0.246429	-428.868	2.92394	2.92528	0.313289	0.312841	0.315818	0.904949
ENSG00000182271	17	rs8077786	28693279	T	C	0.349	0.23991	0.133581	-427.764	2.93787	2.93819	0.0735814	0.0725278	0.0746735	0.708516
ENSG00000182271	17	rs8082357	28693312	C	T	0.349	0.23991	0.133581	-427.764	2.93787	2.93819	0.0735814	0.0725278	0.0746735	0.708516
ENSG00000182271	17	rs7214128	28699285	A	G	0.48	-0.303672	0.130388	-426.682	2.864	2.86525	0.0205761	0.0202457	0.021825	0.475391
ENSG00000182271	17	rs917631	28699529	T	C	0.48	-0.303672	0.130388	-426.682	2.864	2.86525	0.0205761	0.0202457	0.021825	0.475391
ENSG00000182271	17	rs11080124	28701166	A	C	0.48	-0.303672	0.130388	-426.682	2.864	2.86525	0.0205761	0.0202457	0.021825	0.475391
ENSG00000182271	17	rs9900743	28702542	A	C	0.48	-0.303672	0.130388	-426.682	2.864	2.86525	0.0205761	0.0202457	0.021825	0.475391
ENSG00000182271	17	rs3764417	28705043	G	A	0.482	0.216566	0.131775	-428.024	2.97425	2.97665	0.101421	0.0999878	0.102023	0.760391
ENSG00000182271	17	rs7220175	28705875	T	C	0.48	-0.303672	0.130388	-426.682	2.864	2.86525	0.0205761	0.0202457	0.021825	0.475391
ENSG00000182271	17	rs9913111	28709886	A	G	0.48	-0.303672	0.130388	-426.682	2.864	2.86525	0.0205761	0.0202457	0.021825	0.475391
ENSG00000182271	17	rs11080125	28713726	G	T	0.48	-0.303672	0.130388	-426.682	2.864	2.86525	0.0205761	0.0202457	0.021825	0.475391
ENSG00000182271	17	rs12449388	28714383	C	T	0.48	-0.303672	0.130388	-426.682	2.864	2.86525	0.0205761	0.0202457	0.021825	0.475391
ENSG00000182271	17	rs4795547	28714800	C	T	0.48	-0.303672	0.130388	-426.682	2.864	2.86525	0.0205761	0.0202457	0.021825	0.475391
ENSG00000182271	17	rs4795548	28715193	A	G	0.476	-0.212516	0.131379	-428.071	2.90232	2.90364	0.106886	0.106062	0.108739	0.76889
ENSG00000182271	17	rs4795549	28716653	G	A	0.48	-0.303672	0.130388	-426.682	2.864	2.86525	0.0205761	0.0202457	0.021825	0.475391
ENSG00000182271	17	rs4055617	28717718	C	T	0.48	-0.303672	0.130388	-426.682	2.864	2.86525	0.0205761	0.0202457	0.021825	0.475391
ENSG00000182271	17	rs7213459	28719248	G	T	0.48	-0.303672	0.130388	-426.682	2.864	2.86525	0.0205761	0.0202457	0.021825	0.475391
ENSG00000182271	17	rs3794794	28720741	C	A	0.478	-0.296692	0.129694	-426.776	2.86298	2.86451	0.0229108	0.0225669	0.0242346	0.495652
ENSG00000182271	17	rs2041373	28721851	A	G	0.48	-0.303672	0.130388	-426.682	2.864	2.86525	0.0205761	0.0202457	0.021825	0.475391
ENSG00000182271	17	rs7225956	28722738	T	C	0.48	-0.303672	0.130388	-426.682	2.864	2.86525	0.0205761	0.0202457	0.021825	0.475391
ENSG00000182271	17	rs12453463	28723447	A	G	0.48	-0.303672	0.130388	-426.682	2.864	2.86525	0.0205761	0.0202457	0.021825	0.475391
ENSG00000182271	17	rs7221691	28723619	C	T	0.102	0.32281	0.19449	-427.998	2.9642	2.96348	0.0980859	0.0967238	0.0988201	0.754931
ENSG00000182271	17	rs11080126	28724517	A	G	0.48	-0.303672	0.130388	-426.682	2.864	2.86525	0.0205761	0.0202457	0.021825	0.475391
ENSG00000182271	17	rs8064302	28724938	G	A	0.1	0.314739	0.196181	-428.088	2.96808	2.96693	0.109777	0.108324	0.110416	0.77267
ENSG00000182271	17	rs7209857	28728401	C	T	0.482	0.216566	0.131775	-428.024	2.97425	2.97665	0.101421	0.0999878	0.102023	0.760391
ENSG00000182271	17	rs2321889	28729467	T	C	0.476	-0.212516	0.131379	-428.071	2.90232	2.90364	0.106886	0.106062	0.108739	0.76889
ENSG00000182271	17	rs2009718	28730141	G	A	0.48	-0.303672	0.130388	-426.682	2.864	2.86525	0.0205761	0.0202457	0.021825	0.475391
ENSG00000182271	17	rs12453652	28730860	T	C	0.48	-0.303672	0.130388	-426.682	2.864	2.86525	0.0205761	0.0202457	0.021825	0.475391
ENSG00000182271	17	rs719600	28731262	G	A	0.1	0.314739	0.196181	-428.088	2.96808	2.96693	0.109777	0.108324	0.110416	0.77267
ENSG00000182271	17	rs719601	28731415	A	G	0.48	-0.303672	0.130388	-426.682	2.864	2.86525	0.0205761	0.0202457	0.021825	0.475391
ENSG00000182271	17	rs72809807	28732741	T	C	0.073	-0.113591	0.211001	-429.231	2.99558	2.9991	0.590772	0.589324	0.590007	0.962975
ENSG00000182271	17	rs142292749	28733862	G	T	0.147	-0.163641	0.15328	-428.807	2.93696	2.94209	0.286629	0.285592	0.287983	0.895916
ENSG00000182271	17	rs6505183	28734229	A	G	0.48	-0.303672	0.130388	-426.682	2.864	2.86525	0.0205761	0.0202457	0.021825	0.475391
ENSG00000182271	17	rs34086083	28734974	T	C	0.476	-0.212516	0.131379	-428.071	2.90232	2.90364	0.106886	0.106062	0.108739	0.76889
ENSG00000182271	17	rs112889513	28734994	T	C	0.48	-0.303672	0.130388	-426.682	2.864	2.86525	0.0205761	0.0202457	0.021825	0.475391
ENSG00000182271	17	rs8080064	28736488	T	G	0.48	-0.303672	0.130388	-426.682	2.864	2.86525	0.0205761	0.0202457	0.021825	0.475391
ENSG00000182271	17	rs9972884	28736616	T	C	0.382	0.0766171	0.134277	-429.213	3.01878	3.01755	0.568738	0.567006	0.567583	0.959779
ENSG00000182271	17	rs117653611	28737234	A	G	0.078	-0.0755283	0.200685	-429.306	2.99963	3.00534	0.706941	0.705883	0.706302	0.976955
ENSG00000182271	17	rs7502659	28738020	T	C	0.48	-0.303672	0.130388	-426.682	2.864	2.86525	0.0205761	0.0202457	0.021825	0.475391
ENSG00000182271	17	rs2058283	28739865	T	C	0.48	-0.303672	0.130388	-426.682	2.864	2.86525	0.0205761	0.0202457	0.021825	0.475391
ENSG00000182271	17	rs2041374	28740923	A	G	0.48	-0.303672	0.130388	-426.682	2.864	2.86525	0.0205761	0.0202457	0.021825	0.475391
ENSG00000182271	17	rs2321853	28743156	A	G	0.48	-0.303672	0.130388	-426.682	2.864	2.86525	0.0205761	0.0202457	0.021825	0.475391
ENSG00000182271	17	rs9910850	28744268	T	C	0.48	-0.303672	0.130388	-426.682	2.864	2.86525	0.0205761	0.0202457	0.021825	0.475391
ENSG00000182271	17	rs7218934	28744365	A	G	0.48	-0.303672	0.130388	-426.682	2.864	2.86525	0.0205761	0.0202457	0.021825	0.475391
ENSG00000182271	17	rs8068747	28746404	T	C	0.351	0.0403991	0.137027	-429.333	3.02322	3.02289	0.768348	0.767392	0.767682	0.982931
ENSG00000182271	17	rs4794873	28748352	A	G	0.1	0.314739	0.196181	-428.088	2.96808	2.96693	0.109777	0.108324	0.110416	0.77267
ENSG00000182271	17	rs12451835	28752963	A	C	0.48	-0.303672	0.130388	-426.682	2.864	2.86525	0.0205761	0.0202457	0.021825	0.475391
ENSG00000182271	17	rs12451230	28753068	C	A	0.476	-0.212516	0.131379	-428.071	2.90232	2.90364	0.106886	0.106062	0.108739	0.76889
ENSG00000182271	17	rs7220541	28753780	T	G	0.476	-0.212516	0.131379	-428.071	2.90232	2.90364	0.106886	0.106062	0.108739	0.76889
ENSG00000182271	17	rs6505186	28753920	C	T	0.48	-0.303672	0.130388	-426.682	2.864	2.86525	0.0205761	0.0202457	0.021825	0.475391
ENSG00000182271	17	rs17731038	28756149	G	T	0.476	-0.212516	0.131379	-428.071	2.90232	2.90364	0.106886	0.106062	0.108739	0.76889
ENSG00000182271	17	rs2191351	28759035	T	C	0.482	0.216566	0.131775	-428.024	2.97425	2.97665	0.101421	0.0999878	0.102023	0.760391
ENSG00000182271	17	rs12941462	28761735	C	A	0.48	-0.303672	0.130388	-426.682	2.864	2.86525	0.0205761	0.0202457	0.021825	0.475391
ENSG00000182271	17	rs9916242	28764151	A	G	0.48	-0.303672	0.130388	-426.682	2.864	2.86525	0.0205761	0.0202457	0.021825	0.475391
ENSG00000182271	17	rs62068726	28764488	G	A	0.084	-0.19262	0.234922	-429.04	2.95418	2.95463	0.412957	0.411992	0.41408	0.932332
ENSG00000182271	17	rs1057993	28771097	A	G	0.48	-0.303672	0.130388	-426.682	2.864	2.86525	0.0205761	0.0202457	0.021825	0.475391
ENSG00000182271	17	rs758722	28771495	T	C	0.482	0.216566	0.131775	-428.024	2.97425	2.97665	0.101421	0.0999878	0.102023	0.760391
ENSG00000182271	17	rs733575	28771703	A	G	0.478	-0.296692	0.129694	-426.776	2.86298	2.86451	0.0229108	0.0225669	0.0242346	0.495652
ENSG00000182271	17	rs79788891	28772094	A	G	0.069	-0.217831	0.260939	-429.028	2.95849	2.9544	0.40455	0.403386	0.405475	0.930298
ENSG00000182271	17	rs2005839	28772361	C	T	0.482	0.216566	0.131775	-428.024	2.97425	2.97665	0.101421	0.0999878	0.102023	0.760391
ENSG00000182271	17	rs7212682	28774296	G	A	0.48	-0.303672	0.130388	-426.682	2.864	2.86525	0.0205761	0.0202457	0.021825	0.475391
ENSG00000182271	17	rs2011614	28781792	A	G	0.382	0.0766171	0.134277	-429.213	3.01878	3.01755	0.568738	0.567006	0.567583	0.959779
ENSG00000182271	17	rs6505188	28784382	A	G	0.482	0.216566	0.131775	-428.024	2.97425	2.97665	0.101421	0.0999878	0.102023	0.760391
ENSG00000182271	17	rs9911455	28788586	A	G	0.48	-0.303672	0.130388	-426.682	2.864	2.86525	0.0205761	0.0202457	0.021825	0.475391
ENSG00000182271	17	rs9406	28794020	A	G	0.48	0.197804	0.1328	-428.265	2.97818	2.98028	0.137494	0.135842	0.13785	0.805163
ENSG00000182271	17	rs28642125	28797195	C	A	0.098	0.109366	0.208223	-429.238	2.99862	2.99934	0.59984	0.598371	0.599036	0.964222
ENSG00000182271	17	rs8078475	28797220	T	C	0.48	-0.303672	0.130388	-426.682	2.864	2.86525	0.0205761	0.0202457	0.021825	0.475391
ENSG00000182271	17	rs11080127	28797497	A	G	0.48	0.197804	0.1328	-428.265	2.97818	2.98028	0.137494	0.135842	0.13785	0.805163
ENSG00000182271	17	rs11651814	28798645	C	T	0.48	-0.303672	0.130388	-426.682	2.864	2.86525	0.0205761	0.0202457	0.021825	0.475391
ENSG00000182271	17	rs917629	28800352	A	G	0.48	-0.303672	0.130388	-426.682	2.864	2.86525	0.0205761	0.0202457	0.021825	0.475391
ENSG00000182271	17	rs6505189	28801076	A	G	0.48	0.197804	0.1328	-428.265	2.97818	2.98028	0.137494	0.135842	0.13785	0.805163
ENSG00000182271	17	rs144092611	28801119	C	T	0.108	-0.263516	0.201493	-428.518	3.01407	3.01249	0.192016	0.190026	0.191788	0.849963
ENSG00000182271	17	rs117173344	28801401	T	C	0.143	-0.153943	0.186517	-429.034	3.02934	3.02693	0.409878	0.407827	0.408857	0.931585
ENSG00000182271	17	rs8072409	28802359	T	C	0.48	0.197804	0.1328	-428.265	2.97818	2.98028	0.137494	0.135842	0.13785	0.805163
ENSG00000182271	17	rs8068557	28802444	G	A	0.48	-0.303672	0.130388	-426.682	2.864	2.86525	0.0205761	0.0202457	0.021825	0.475391
ENSG00000182271	17	rs12451873	28803663	A	C	0.48	-0.303672	0.130388	-426.682	2.864	2.86525	0.0205761	0.0202457	0.021825	0.475391
ENSG00000182271	17	rs4795554	28804996	T	C	0.48	0.197804	0.1328	-428.265	2.97818	2.98028	0.137494	0.135842	0.13785	0.805163
ENSG00000182271	17	rs8079017	28806714	A	G	0.476	-0.212516	0.131379	-428.071	2.90232	2.90364	0.106886	0.106062	0.108739	0.76889
ENSG00000182271	17	rs9303633	28807450	A	G	0.484	0.104052	0.133146	-429.07	2.99234	2.99451	0.43518	0.433297	0.434362	0.937121
ENSG00000182271	17	rs10512432	28812120	A	G	0.373	0.0345093	0.136388	-429.345	3.01974	3.01722	0.800438	0.79957	0.79977	0.985707
ENSG00000182271	17	rs9896063	28815428	T	C	0.482	0.109192	0.134017	-429.043	2.99272	2.9946	0.415906	0.413974	0.415087	0.93299
ENSG00000182271	17	rs17767442	28816062	G	T	0.476	-0.212516	0.131379	-428.071	2.90232	2.90364	0.106886	0.106062	0.108739	0.76889
ENSG00000182271	17	rs7212107	28820047	C	T	0.482	0.109192	0.134017	-429.043	2.99272	2.9946	0.415906	0.413974	0.415087	0.93299
ENSG00000182271	17	rs7218912	28821826	C	A	0.482	0.109192	0.134017	-429.043	2.99272	2.9946	0.415906	0.413974	0.415087	0.93299
ENSG00000182271	17	rs4795555	28824495	T	C	0.476	-0.212516	0.131379	-428.071	2.90232	2.90364	0.106886	0.106062	0.108739	0.76889
ENSG00000182271	17	rs7216394	28825756	T	C	0.108	0.15538	0.191838	-429.047	2.98376	2.98319	0.418661	0.416886	0.418177	0.933596
ENSG00000182271	17	rs917630	28829632	A	G	0.147	-0.163641	0.15328	-428.807	2.93696	2.94209	0.286629	0.285592	0.287983	0.895916
ENSG00000182271	17	rs9896343	28831253	T	C	0.482	0.109192	0.134017	-429.043	2.99272	2.9946	0.415906	0.413974	0.415087	0.93299
ENSG00000182271	17	rs4795556	28836574	T	G	0.476	-0.212516	0.131379	-428.071	2.90232	2.90364	0.106886	0.106062	0.108739	0.76889
ENSG00000182271	17	rs61497452	28837553	A	G	0.476	-0.212516	0.131379	-428.071	2.90232	2.90364	0.106886	0.106062	0.108739	0.76889
ENSG00000182271	17	rs1989389	28838628	C	A	0.476	-0.212516	0.131379	-428.071	2.90232	2.90364	0.106886	0.106062	0.108739	0.76889
ENSG00000182271	17	rs1434688	28840397	G	A	0.482	0.109192	0.134017	-429.043	2.99272	2.9946	0.415906	0.413974	0.415087	0.93299
ENSG00000182271	17	rs4794874	28841318	C	T	0.108	0.15538	0.191838	-429.047	2.98376	2.98319	0.418661	0.416886	0.418177	0.933596
ENSG00000182271	17	rs3829594	28842538	C	A	0.484	0.104052	0.133146	-429.07	2.99234	2.99451	0.43518	0.433297	0.434362	0.937121
ENSG00000182271	17	rs6505191	28843030	G	A	0.482	0.109192	0.134017	-429.043	2.99272	2.9946	0.415906	0.413974	0.415087	0.93299
ENSG00000182271	17	rs9900343	28843190	C	T	0.482	0.109192	0.134017	-429.043	2.99272	2.9946	0.415906	0.413974	0.415087	0.93299
ENSG00000182271	17	rs9901971	28843855	C	T	0.484	0.104052	0.133146	-429.07	2.99234	2.99451	0.43518	0.433297	0.434362	0.937121
ENSG00000182271	17	rs726664	28845719	A	G	0.476	-0.212516	0.131379	-428.071	2.90232	2.90364	0.106886	0.106062	0.108739	0.76889
ENSG00000182271	17	rs726663	28845774	C	T	0.484	0.104052	0.133146	-429.07	2.99234	2.99451	0.43518	0.433297	0.434362	0.937121
ENSG00000182271	17	rs9895966	28846054	C	A	0.482	0.109192	0.134017	-429.043	2.99272	2.9946	0.415906	0.413974	0.415087	0.93299
ENSG00000182271	17	rs12944483	28846162	C	T	0.482	0.109192	0.134017	-429.043	2.99272	2.9946	0.415906	0.413974	0.415087	0.93299
ENSG00000182271	17	rs216463	28853530	C	A	0.476	-0.212516	0.131379	-428.071	2.90232	2.90364	0.106886	0.106062	0.108739	0.76889
ENSG00000182271	17	rs216465	28856675	G	T	0.469	-0.23395	0.130913	-427.786	2.87424	2.87506	0.0750161	0.0745063	0.077212	0.71134
ENSG00000182271	17	rs17669080	28859670	A	C	0.345	0.000184393	0.138006	-429.377	3.01714	3.01609	0.998935	0.998948	0.998949	0.999948
ENSG00000182271	17	rs216466	28859954	T	C	0.469	-0.23395	0.130913	-427.786	2.87424	2.87506	0.0750161	0.0745063	0.077212	0.71134
ENSG00000182271	17	rs82390	28860333	T	C	0.482	0.109192	0.134017	-429.043	2.99272	2.9946	0.415906	0.413974	0.415087	0.93299
ENSG00000182271	17	rs72809843	28861134	G	A	0.161	-0.171775	0.15295	-428.747	2.92493	2.92935	0.262372	0.261573	0.26428	0.886259
ENSG00000182271	17	rs141108	28862034	A	G	0.469	-0.23395	0.130913	-427.786	2.87424	2.87506	0.0750161	0.0745063	0.077212	0.71134
ENSG00000182271	17	rs216468	28862408	C	T	0.469	-0.23395	0.130913	-427.786	2.87424	2.87506	0.0750161	0.0745063	0.077212	0.71134
ENSG00000182271	17	rs216469	28862979	C	T	0.469	-0.23395	0.130913	-427.786	2.87424	2.87506	0.0750161	0.0745063	0.077212	0.71134
ENSG00000182271	17	rs172582	28864190	T	C	0.469	-0.23395	0.130913	-427.786	2.87424	2.87506	0.0750161	0.0745063	0.077212	0.71134
ENSG00000182271	17	rs216472	28864382	A	G	0.482	0.109192	0.134017	-429.043	2.99272	2.9946	0.415906	0.413974	0.415087	0.93299
ENSG00000182271	17	rs216473	28864910	T	C	0.484	0.104052	0.133146	-429.07	2.99234	2.99451	0.43518	0.433297	0.434362	0.937121
ENSG00000182271	17	rs216474	28865091	C	T	0.102	0.307335	0.195573	-428.14	2.96462	2.96272	0.117213	0.115741	0.117866	0.782279
ENSG00000182271	17	rs409357	28865899	G	A	0.469	-0.23395	0.130913	-427.786	2.87424	2.87506	0.0750161	0.0745063	0.077212	0.71134
ENSG00000182271	17	rs216475	28865969	A	G	0.482	0.109192	0.134017	-429.043	2.99272	2.9946	0.415906	0.413974	0.415087	0.93299
ENSG00000182271	17	rs216476	28866646	T	C	0.482	0.109192	0.134017	-429.043	2.99272	2.9946	0.415906	0.413974	0.415087	0.93299
ENSG00000182271	17	rs216477	28866744	A	C	0.104	0.110312	0.19503	-429.216	2.99399	2.99255	0.572112	0.570632	0.57148	0.960288
ENSG00000182271	17	rs216478	28867035	G	A	0.471	-0.240191	0.1316	-427.718	2.87397	2.87449	0.0690485	0.068534	0.0711598	0.697715
ENSG00000182271	17	rs216479	28868492	A	G	0.469	-0.23395	0.130913	-427.786	2.87424	2.87506	0.0750161	0.0745063	0.077212	0.71134
ENSG00000182271	17	rs216480	28868729	C	T	0.482	0.109192	0.134017	-429.043	2.99272	2.9946	0.415906	0.413974	0.415087	0.93299
ENSG00000182271	17	rs216481	28869069	A	G	0.469	-0.23395	0.130913	-427.786	2.87424	2.87506	0.0750161	0.0745063	0.077212	0.71134
ENSG00000182271	17	rs17669329	28869877	C	T	0.071	0.0518117	0.231894	-429.352	3.00037	3.0024	0.823366	0.822941	0.823385	0.987525
ENSG00000182271	17	rs216482	28870129	C	T	0.471	-0.240191	0.1316	-427.718	2.87397	2.87449	0.0690485	0.068534	0.0711598	0.697715
ENSG00000182271	17	rs216483	28870727	T	C	0.471	-0.240191	0.1316	-427.718	2.87397	2.87449	0.0690485	0.068534	0.0711598	0.697715
ENSG00000182271	17	rs216484	28871175	A	G	0.482	0.109192	0.134017	-429.043	2.99272	2.9946	0.415906	0.413974	0.415087	0.93299
ENSG00000182271	17	rs78661898	28871912	A	G	0.055	-0.311879	0.288118	-428.794	2.89857	2.8916	0.279981	0.280257	0.284385	0.893385
ENSG00000182271	17	rs55821328	28872724	A	G	0.161	-0.223702	0.152381	-428.305	2.86614	2.87044	0.143224	0.14324	0.146824	0.810832
ENSG00000182271	17	rs77671274	28874852	G	A	0.263	-0.116362	0.146032	-429.058	2.98283	2.98413	0.42623	0.424494	0.425752	0.935288
ENSG00000182271	17	rs216447	28876694	G	A	0.402	-0.00250301	0.126991	-429.377	3.01265	3.01636	0.984289	0.984181	0.984197	0.999083
ENSG00000182271	17	rs216448	28877179	C	T	0.447	0.113683	0.128261	-428.983	2.95175	2.95542	0.3762	0.375124	0.377165	0.923264
ENSG00000182271	17	rs216449	28878289	A	G	0.447	0.113683	0.128261	-428.983	2.95175	2.95542	0.3762	0.375124	0.377165	0.923264
ENSG00000182271	17	rs216450	28878817	A	G	0.396	-0.0234139	0.129593	-429.36	3.01334	3.01689	0.856757	0.85611	0.856248	0.990119
ENSG00000182271	17	rs72809854	28879141	A	G	0.161	-0.223702	0.152381	-428.305	2.86614	2.87044	0.143224	0.14324	0.146824	0.810832
ENSG00000182271	17	rs216451	28879935	G	A	0.443	0.0973302	0.129783	-429.095	2.96833	2.97223	0.453923	0.452667	0.454177	0.940857
ENSG00000182271	17	rs216452	28883741	T	C	0.408	-0.0246207	0.124033	-429.357	2.9976	3.00209	0.842798	0.842633	0.843106	0.989077
ENSG00000182271	17	rs186262	28884532	G	A	0.443	0.0973302	0.129783	-429.095	2.96833	2.97223	0.453923	0.452667	0.454177	0.940857
ENSG00000182271	17	rs216453	28885367	A	G	0.398	-0.0208556	0.128521	-429.364	3.01295	3.01688	0.871208	0.870622	0.870745	0.991112
ENSG00000182271	17	rs117536785	28887539	T	C	0.049	-0.285498	0.295618	-428.909	2.9561	2.95454	0.335	0.333624	0.335696	0.911861
ENSG00000182271	17	rs216455	28890203	T	C	0.455	0.10252	0.117035	-428.992	2.97613	2.98987	0.381801	0.380034	0.381297	0.924648
ENSG00000182271	17	rs216456	28891496	G	A	0.398	-0.0496124	0.132383	-429.306	3.01179	3.01542	0.708122	0.706875	0.707198	0.97713
ENSG00000182271	17	rs216457	28892843	G	A	0.147	-0.043483	0.178819	-429.347	3.02189	3.02282	0.808055	0.807254	0.807505	0.98636
ENSG00000182271	17	rs170053	28893083	C	T	0.41	-0.0399591	0.125111	-429.325	3.01028	3.01406	0.749672	0.748604	0.748871	0.981161
ENSG00000182271	17	rs216459	28893647	G	A	0.406	-0.0612233	0.127747	-429.261	3.0044	3.0078	0.632135	0.630683	0.631174	0.968357
ENSG00000182271	17	rs216460	28893678	A	G	0.406	-0.0612233	0.127747	-429.261	3.0044	3.0078	0.632135	0.630683	0.631174	0.968357
ENSG00000182271	17	rs216461	28894488	G	A	0.108	0.101645	0.194718	-429.24	2.99729	2.99855	0.602079	0.600645	0.601323	0.964474
ENSG00000182271	17	rs216462	28895897	T	C	0.104	0.0861493	0.203691	-429.287	3.00386	3.00266	0.672666	0.671388	0.671895	0.973174
ENSG00000182271	17	rs190053	28896442	A	G	0.104	0.0861493	0.203691	-429.287	3.00386	3.00266	0.672666	0.671388	0.671895	0.973174
ENSG00000182271	17	rs17606460	28899024	T	C	0.245	-0.155338	0.144635	-428.8	2.9345	2.9343	0.283753	0.282779	0.285392	0.894917
ENSG00000182271	17	rs17669584	28899614	G	A	0.178	-0.00307777	0.161064	-429.377	3.0158	3.01623	0.984768	0.984697	0.984712	0.999125
ENSG00000182271	17	rs3764416	28900708	G	T	0.123	0.0931888	0.14265	-429.162	3.01451	3.04216	0.514124	0.511922	0.512906	0.951727
ENSG00000182271	17	rs3764415	28900861	T	C	0.459	0.0332068	0.121909	-429.339	3.01964	3.02133	0.785524	0.784596	0.784846	0.984553
ENSG00000182271	17	rs216412	28903394	A	G	0.1	-0.105667	0.206608	-429.245	3.02896	3.02796	0.609452	0.60794	0.608513	0.965405
ENSG00000182271	17	rs170052	28903418	A	C	0.096	0.123411	0.210351	-429.204	3.00984	3.00768	0.557888	0.556136	0.55677	0.958267
ENSG00000182271	17	rs216411	28903493	T	C	0.124	-0.0610779	0.188994	-429.324	3.02309	3.02232	0.746807	0.745756	0.746062	0.980872
ENSG00000182271	17	rs122898	28905254	C	T	0.1	0.12439	0.206394	-429.194	3.00698	3.00586	0.547213	0.545451	0.546123	0.956633
ENSG00000182271	17	rs122899	28905666	A	G	0.104	-0.0966522	0.203008	-429.263	3.0279	3.02781	0.634377	0.632943	0.633474	0.968713
ENSG00000182271	17	rs216409	28906269	C	T	0.104	-0.0966522	0.203008	-429.263	3.0279	3.02781	0.634377	0.632943	0.633474	0.968713
ENSG00000182271	17	rs147854423	28907410	A	G	0.051	-0.248804	0.288529	-429.004	2.96142	2.96136	0.389255	0.387936	0.389801	0.926632
ENSG00000182271	17	rs216406	28908718	T	C	0.104	-0.0966522	0.203008	-429.263	3.0279	3.02781	0.634377	0.632943	0.633474	0.968713
ENSG00000182271	17	rs216405	28908743	G	T	0.104	-0.0966522	0.203008	-429.263	3.0279	3.02781	0.634377	0.632943	0.633474	0.968713
ENSG00000182271	17	rs216404	28909231	G	A	0.1	0.12439	0.206394	-429.194	3.00698	3.00586	0.547213	0.545451	0.546123	0.956633
ENSG00000182271	17	rs216403	28910590	A	C	0.1	0.12439	0.206394	-429.194	3.00698	3.00586	0.547213	0.545451	0.546123	0.956633
ENSG00000182271	17	rs170051	28914153	A	G	0.1	0.12439	0.206394	-429.194	3.00698	3.00586	0.547213	0.545451	0.546123	0.956633
ENSG00000182271	17	rs1347359	28914529	C	T	0.104	-0.0966522	0.203008	-429.263	3.0279	3.02781	0.634377	0.632943	0.633474	0.968713
ENSG00000182271	17	rs1347360	28914532	C	T	0.102	-0.0896002	0.204806	-429.281	3.02682	3.02623	0.662098	0.660754	0.661222	0.97202
ENSG00000182271	17	rs607704	28919503	G	A	0.104	-0.0966522	0.203008	-429.263	3.0279	3.02781	0.634377	0.632943	0.633474	0.968713
ENSG00000182271	17	rs111503705	28919562	A	G	0.139	-0.00610133	0.163287	-429.376	3.01038	3.01502	0.97022	0.970183	0.970219	0.998317
ENSG00000182271	17	rs73263981	28920502	G	A	0.104	-0.0966522	0.203008	-429.263	3.0279	3.02781	0.634377	0.632943	0.633474	0.968713
ENSG00000182271	17	rs216433	28921860	C	T	0.104	-0.0966522	0.203008	-429.263	3.0279	3.02781	0.634377	0.632943	0.633474	0.968713
ENSG00000182271	17	rs216435	28922737	T	G	0.104	-0.0966522	0.203008	-429.263	3.0279	3.02781	0.634377	0.632943	0.633474	0.968713
ENSG00000182271	17	rs216436	28922900	A	G	0.1	0.12439	0.206394	-429.194	3.00698	3.00586	0.547213	0.545451	0.546123	0.956633
ENSG00000182271	17	rs426434	28925353	T	C	0.102	-0.0896002	0.204806	-429.281	3.02682	3.02623	0.662098	0.660754	0.661222	0.97202
ENSG00000182271	17	rs11651857	28926362	T	G	0.1	0.12439	0.206394	-429.194	3.00698	3.00586	0.547213	0.545451	0.546123	0.956633
ENSG00000182271	17	rs216439	28927884	C	T	0.1	0.12439	0.206394	-429.194	3.00698	3.00586	0.547213	0.545451	0.546123	0.956633
ENSG00000182271	17	rs216442	28931197	G	T	0.1	0.12439	0.206394	-429.194	3.00698	3.00586	0.547213	0.545451	0.546123	0.956633
ENSG00000182271	17	rs216443	28931871	C	T	0.1	0.12439	0.206394	-429.194	3.00698	3.00586	0.547213	0.545451	0.546123	0.956633
ENSG00000182271	17	rs216445	28933576	G	A	0.1	0.12439	0.206394	-429.194	3.00698	3.00586	0.547213	0.545451	0.546123	0.956633
ENSG00000182271	17	rs216446	28933718	G	T	0.1	0.12439	0.206394	-429.194	3.00698	3.00586	0.547213	0.545451	0.546123	0.956633
ENSG00000182271	17	rs79607958	28934548	G	T	0.088	0.173177	0.214212	-429.048	2.98752	2.98671	0.41953	0.417688	0.418912	0.933806
ENSG00000182271	17	rs75136574	28934549	A	C	0.088	0.173177	0.214212	-429.048	2.98752	2.98671	0.41953	0.417688	0.418912	0.933806
ENSG00000182271	17	rs77544470	28934550	A	C	0.088	0.173177	0.214212	-429.048	2.98752	2.98671	0.41953	0.417688	0.418912	0.933806
ENSG00000182271	17	rs216414	28934853	T	C	0.1	0.12439	0.206394	-429.194	3.00698	3.00586	0.547213	0.545451	0.546123	0.956633
ENSG00000182271	17	rs216415	28934989	T	C	0.104	-0.0966522	0.203008	-429.263	3.0279	3.02781	0.634377	0.632943	0.633474	0.968713
ENSG00000182271	17	rs216419	28936747	T	C	0.1	0.12439	0.206394	-429.194	3.00698	3.00586	0.547213	0.545451	0.546123	0.956633
ENSG00000182271	17	rs216420	28938508	T	C	0.104	-0.0966522	0.203008	-429.263	3.0279	3.02781	0.634377	0.632943	0.633474	0.968713
ENSG00000182271	17	rs216421	28939401	C	A	0.1	0.12439	0.206394	-429.194	3.00698	3.00586	0.547213	0.545451	0.546123	0.956633
ENSG00000182271	17	rs216425	28943479	A	G	0.1	0.12439	0.206394	-429.194	3.00698	3.00586	0.547213	0.545451	0.546123	0.956633
ENSG00000182271	17	rs216426	28943498	G	A	0.1	0.12439	0.206394	-429.194	3.00698	3.00586	0.547213	0.545451	0.546123	0.956633
ENSG00000182271	17	rs430301	28943570	T	C	0.104	-0.0966522	0.203008	-429.263	3.0279	3.02781	0.634377	0.632943	0.633474	0.968713
ENSG00000182271	17	rs412569	28943571	G	A	0.104	-0.0966522	0.203008	-429.263	3.0279	3.02781	0.634377	0.632943	0.633474	0.968713
ENSG00000182271	17	rs562840	28949390	T	G	0.104	-0.0966522	0.203008	-429.263	3.0279	3.02781	0.634377	0.632943	0.633474	0.968713
ENSG00000182271	17	rs563674	28949444	A	G	0.1	0.12439	0.206394	-429.194	3.00698	3.00586	0.547213	0.545451	0.546123	0.956633
ENSG00000182271	17	rs419354	28949990	T	G	0.104	-0.0966522	0.203008	-429.263	3.0279	3.02781	0.634377	0.632943	0.633474	0.968713
ENSG00000182271	17	rs450585	28951039	A	G	0.104	-0.0966522	0.203008	-429.263	3.0279	3.02781	0.634377	0.632943	0.633474	0.968713
ENSG00000182271	17	rs4476223	28951252	T	C	0.076	-0.344385	0.248431	-428.423	2.86113	2.85793	0.166785	0.167185	0.171393	0.831446
ENSG00000182271	17	rs452418	28951301	C	T	0.104	-0.0966522	0.203008	-429.263	3.0279	3.02781	0.634377	0.632943	0.633474	0.968713
ENSG00000182271	17	rs609472	28951427	C	T	0.104	-0.0966522	0.203008	-429.263	3.0279	3.02781	0.634377	0.632943	0.633474	0.968713
ENSG00000182271	17	rs609063	28951513	G	A	0.1	0.12439	0.206394	-429.194	3.00698	3.00586	0.547213	0.545451	0.546123	0.956633
ENSG00000182271	17	rs515580	28951637	C	A	0.104	-0.0966522	0.203008	-429.263	3.0279	3.02781	0.634377	0.632943	0.633474	0.968713
ENSG00000182271	17	rs423151	28952286	G	A	0.104	-0.0966522	0.203008	-429.263	3.0279	3.02781	0.634377	0.632943	0.633474	0.968713
ENSG00000182271	17	rs383436	28959179	G	A	0.1	0.12439	0.206394	-429.194	3.00698	3.00586	0.547213	0.545451	0.546123	0.956633
ENSG00000182271	17	rs386180	28959917	G	A	0.1	0.12439	0.206394	-429.194	3.00698	3.00586	0.547213	0.545451	0.546123	0.956633
ENSG00000182271	17	rs116945456	28964465	G	A	0.139	-0.0279366	0.163305	-429.362	3.00674	3.01131	0.864293	0.863816	0.863988	0.990667
ENSG00000182271	17	rs11650821	28968150	C	T	0.1	0.12439	0.206394	-429.194	3.00698	3.00586	0.547213	0.545451	0.546123	0.956633
ENSG00000182271	17	rs11655681	28969013	T	C	0.1	0.12439	0.206394	-429.194	3.00698	3.00586	0.547213	0.545451	0.546123	0.956633
ENSG00000182271	17	rs75418029	28970411	C	A	0.104	-0.0966522	0.203008	-429.263	3.0279	3.02781	0.634377	0.632943	0.633474	0.968713
ENSG00000182271	17	rs41290139	28974565	A	G	0.1	0.12439	0.206394	-429.194	3.00698	3.00586	0.547213	0.545451	0.546123	0.956633
ENSG00000182271	17	rs11656004	28977681	C	T	0.1	0.12439	0.206394	-429.194	3.00698	3.00586	0.547213	0.545451	0.546123	0.956633
ENSG00000182271	17	rs7210992	28978168	T	C	0.243	-0.114351	0.146438	-429.071	2.97182	2.97417	0.435537	0.434099	0.435573	0.937181
ENSG00000182271	17	rs9898846	28978480	T	C	0.206	0.130529	0.148797	-428.99	2.98654	2.98805	0.381118	0.379209	0.380502	0.924467
ENSG00000182271	17	rs11652520	28979007	T	C	0.1	0.12439	0.206394	-429.194	3.00698	3.00586	0.547213	0.545451	0.546123	0.956633
ENSG00000182271	17	rs145627414	28980682	T	G	0.206	0.130529	0.148797	-428.99	2.98654	2.98805	0.381118	0.379209	0.380502	0.924467
ENSG00000182271	17	rs12232544	28984038	C	T	0.208	0.0181629	0.148895	-429.369	3.01009	3.0118	0.902999	0.902655	0.902794	0.993637
ENSG00000182271	17	rs78608756	28987932	A	G	0.1	0.12439	0.206394	-429.194	3.00698	3.00586	0.547213	0.545451	0.546123	0.956633
ENSG00000182271	17	rs41290947	28989369	A	G	0.206	0.130529	0.148797	-428.99	2.98654	2.98805	0.381118	0.379209	0.380502	0.924467
ENSG00000182271	17	rs28609811	28990145	C	A	0.1	0.12439	0.206394	-429.194	3.00698	3.00586	0.547213	0.545451	0.546123	0.956633
ENSG00000182271	17	rs6505196	28990913	A	G	0.206	0.130529	0.148797	-428.99	2.98654	2.98805	0.381118	0.379209	0.380502	0.924467
ENSG00000182271	17	rs8076606	28992145	T	C	0.206	0.130529	0.148797	-428.99	2.98654	2.98805	0.381118	0.379209	0.380502	0.924467
ENSG00000182271	17	rs77727362	28993236	T	C	0.1	0.12439	0.206394	-429.194	3.00698	3.00586	0.547213	0.545451	0.546123	0.956633
ENSG00000182271	17	rs9904033	29000019	A	C	0.222	0.132235	0.144459	-428.956	2.97834	2.97943	0.360786	0.358976	0.360456	0.91919
ENSG00000182271	17	rs57316073	29000165	T	C	0.1	0.12439	0.206394	-429.194	3.00698	3.00586	0.547213	0.545451	0.546123	0.956633
ENSG00000182271	17	rs9915476	29003789	T	C	0.102	-0.0896002	0.204806	-429.281	3.02682	3.02623	0.662098	0.660754	0.661222	0.97202
ENSG00000182271	17	rs73267828	29003806	A	C	0.1	0.12439	0.206394	-429.194	3.00698	3.00586	0.547213	0.545451	0.546123	0.956633
ENSG00000182271	17	rs73267829	29003939	A	G	0.1	0.12439	0.206394	-429.194	3.00698	3.00586	0.547213	0.545451	0.546123	0.956633
ENSG00000182271	17	rs11655003	29004134	A	G	0.1	0.12439	0.206394	-429.194	3.00698	3.00586	0.547213	0.545451	0.546123	0.956633
ENSG00000182271	17	rs11655035	29004218	A	G	0.1	0.12439	0.206394	-429.194	3.00698	3.00586	0.547213	0.545451	0.546123	0.956633
ENSG00000182271	17	rs7208591	29004364	T	C	0.222	0.132235	0.144459	-428.956	2.97834	2.97943	0.360786	0.358976	0.360456	0.91919
ENSG00000182271	17	rs9903449	29005748	A	C	0.224	0.026225	0.144675	-429.36	3.00694	3.00822	0.856289	0.855799	0.856047	0.99011
ENSG00000182271	17	rs56074803	29005998	A	C	0.1	0.12439	0.206394	-429.194	3.00698	3.00586	0.547213	0.545451	0.546123	0.956633
ENSG00000182271	17	rs75345337	29007056	T	C	0.1	0.12439	0.206394	-429.194	3.00698	3.00586	0.547213	0.545451	0.546123	0.956633
ENSG00000182271	17	rs9890703	29007425	T	C	0.222	0.132235	0.144459	-428.956	2.97834	2.97943	0.360786	0.358976	0.360456	0.91919
ENSG00000182271	17	rs9891181	29007653	T	C	0.222	0.132235	0.144459	-428.956	2.97834	2.97943	0.360786	0.358976	0.360456	0.91919
ENSG00000182271	17	rs11650923	29008167	A	G	0.1	0.12439	0.206394	-429.194	3.00698	3.00586	0.547213	0.545451	0.546123	0.956633
ENSG00000182271	17	rs7222253	29009905	C	T	0.324	0.0686694	0.128124	-429.233	2.98712	2.98917	0.592413	0.591205	0.592122	0.963204
ENSG00000182271	17	rs11653547	29010103	A	G	0.324	0.0686694	0.128124	-429.233	2.98712	2.98917	0.592413	0.591205	0.592122	0.963204
ENSG00000182271	17	rs56378576	29010120	T	C	0.1	0.12439	0.206394	-429.194	3.00698	3.00586	0.547213	0.545451	0.546123	0.956633
ENSG00000182271	17	rs8065095	29010634	C	T	0.102	-0.0896002	0.204806	-429.281	3.02682	3.02623	0.662098	0.660754	0.661222	0.97202
ENSG00000182271	17	rs35916850	29011173	A	G	0.1	0.12439	0.206394	-429.194	3.00698	3.00586	0.547213	0.545451	0.546123	0.956633
ENSG00000182271	17	rs55654618	29012457	A	G	0.222	0.132235	0.144459	-428.956	2.97834	2.97943	0.360786	0.358976	0.360456	0.91919
ENSG00000182271	17	rs11653259	29012817	C	T	0.102	-0.0896002	0.204806	-429.281	3.02682	3.02623	0.662098	0.660754	0.661222	0.97202
ENSG00000182271	17	rs11652289	29012932	G	A	0.1	0.12439	0.206394	-429.194	3.00698	3.00586	0.547213	0.545451	0.546123	0.956633
ENSG00000182271	17	rs75254661	29013128	T	C	0.1	0.12439	0.206394	-429.194	3.00698	3.00586	0.547213	0.545451	0.546123	0.956633
ENSG00000182271	17	rs78946723	29015094	C	T	0.1	0.12439	0.206394	-429.194	3.00698	3.00586	0.547213	0.545451	0.546123	0.956633
ENSG00000182271	17	rs8082537	29015932	C	T	0.102	-0.0896002	0.204806	-429.281	3.02682	3.02623	0.662098	0.660754	0.661222	0.97202
ENSG00000182271	17	rs8081187	29016360	A	G	0.084	0.473131	0.240949	-427.461	2.84458	2.83661	0.0505714	0.050304	0.0529501	0.643005
ENSG00000182271	17	rs11655876	29017150	A	G	0.102	-0.0896002	0.204806	-429.281	3.02682	3.02623	0.662098	0.660754	0.661222	0.97202
ENSG00000182271	17	rs9907197	29018263	T	C	0.102	-0.0896002	0.204806	-429.281	3.02682	3.02623	0.662098	0.660754	0.661222	0.97202
ENSG00000182271	17	rs61493516	29019318	G	T	0.102	-0.0896002	0.204806	-429.281	3.02682	3.02623	0.662098	0.660754	0.661222	0.97202
ENSG00000182271	17	rs73267833	29019548	A	G	0.208	-0.144015	0.14621	-428.89	2.9707	2.97308	0.325488	0.323752	0.325416	0.90893
ENSG00000182271	17	rs9914303	29019607	A	G	0.102	-0.0896002	0.204806	-429.281	3.02682	3.02623	0.662098	0.660754	0.661222	0.97202
ENSG00000182271	17	rs9915963	29019643	T	C	0.102	-0.0896002	0.204806	-429.281	3.02682	3.02623	0.662098	0.660754	0.661222	0.97202
ENSG00000182271	17	rs7209032	29019731	C	T	0.188	0.138526	0.156685	-428.986	2.94021	2.93894	0.377405	0.376762	0.37939	0.923539
ENSG00000182271	17	rs11650727	29020928	T	G	0.102	-0.0896002	0.204806	-429.281	3.02682	3.02623	0.662098	0.660754	0.661222	0.97202
ENSG00000182271	17	rs8076697	29021749	C	T	0.196	-0.0692055	0.156662	-429.279	3.05064	3.04967	0.659012	0.658396	0.659572	0.971659
ENSG00000182271	17	rs62070592	29022549	C	T	0.292	0.000769268	0.128359	-429.377	3.01712	3.01561	0.995223	0.995138	0.995154	0.999701
ENSG00000182271	17	rs11650315	29025184	A	C	0.088	0.0592808	0.216966	-429.339	3.01432	3.0124	0.784883	0.783939	0.784173	0.984503
ENSG00000182271	17	rs7212827	29026293	T	C	0.194	0.0709105	0.156547	-429.274	2.98589	2.98459	0.650927	0.650074	0.651148	0.970734
ENSG00000182271	17	rs7223703	29028858	A	G	0.194	0.0709105	0.156547	-429.274	2.98589	2.98459	0.650927	0.650074	0.651148	0.970734
ENSG00000182271	17	rs17245607	29029728	C	A	0.292	0.000769268	0.128359	-429.377	3.01712	3.01561	0.995223	0.995138	0.995154	0.999701
ENSG00000182271	17	rs150083860	29030470	G	A	0.131	0.35639	0.195028	-427.71	2.91481	2.91713	0.0687152	0.0678415	0.0700921	0.696897
ENSG00000182271	17	rs60890550	29030861	G	A	0.094	0.108766	0.211474	-429.244	3.00896	3.00732	0.607436	0.60585	0.60639	0.965147
ENSG00000182271	17	rs12051880	29031718	T	C	0.194	0.0709105	0.156547	-429.274	2.98589	2.98459	0.650927	0.650074	0.651148	0.970734
ENSG00000182271	17	rs11653955	29033292	A	C	0.094	0.108766	0.211474	-429.244	3.00896	3.00732	0.607436	0.60585	0.60639	0.965147
ENSG00000182271	17	rs7213974	29034817	C	T	0.194	0.0709105	0.156547	-429.274	2.98589	2.98459	0.650927	0.650074	0.651148	0.970734
ENSG00000182271	17	rs75259757	29036967	A	G	0.094	0.108766	0.211474	-429.244	3.00896	3.00732	0.607436	0.60585	0.60639	0.965147
ENSG00000182271	17	rs112823937	29037130	A	G	0.194	0.0709105	0.156547	-429.274	2.98589	2.98459	0.650927	0.650074	0.651148	0.970734
ENSG00000182271	17	rs1808255	29038032	G	T	0.292	0.000769268	0.128359	-429.377	3.01712	3.01561	0.995223	0.995138	0.995154	0.999701
ENSG00000182271	17	rs1808256	29039940	T	C	0.327	0.120388	0.125785	-428.916	2.9955	2.99859	0.33935	0.337276	0.338574	0.913208
ENSG00000182271	17	rs1808257	29039966	C	T	0.292	0.000769268	0.128359	-429.377	3.01712	3.01561	0.995223	0.995138	0.995154	0.999701
ENSG00000182271	17	rs8064846	29041115	T	C	0.194	0.0709105	0.156547	-429.274	2.98589	2.98459	0.650927	0.650074	0.651148	0.970734
ENSG00000182271	17	rs2321926	29041552	C	T	0.292	0.000769268	0.128359	-429.377	3.01712	3.01561	0.995223	0.995138	0.995154	0.999701
ENSG00000182271	17	rs2079670	29042043	T	C	0.194	0.0709105	0.156547	-429.274	2.98589	2.98459	0.650927	0.650074	0.651148	0.970734
ENSG00000182271	17	rs4506963	29042180	T	G	0.194	0.0709105	0.156547	-429.274	2.98589	2.98459	0.650927	0.650074	0.651148	0.970734
ENSG00000182271	17	rs4384651	29043102	T	C	0.194	0.0709105	0.156547	-429.274	2.98589	2.98459	0.650927	0.650074	0.651148	0.970734
ENSG00000182271	17	rs9889790	29045025	C	T	0.292	0.000769268	0.128359	-429.377	3.01712	3.01561	0.995223	0.995138	0.995154	0.999701
ENSG00000182271	17	rs55661352	29045628	G	A	0.094	0.108766	0.211474	-429.244	3.00896	3.00732	0.607436	0.60585	0.60639	0.965147
ENSG00000182271	17	rs11654722	29046782	A	G	0.094	0.108766	0.211474	-429.244	3.00896	3.00732	0.607436	0.60585	0.60639	0.965147
ENSG00000182271	17	rs7209190	29049918	C	T	0.292	0.000769268	0.128359	-429.377	3.01712	3.01561	0.995223	0.995138	0.995154	0.999701
ENSG00000182271	17	rs62070595	29055290	A	G	0.194	0.0709105	0.156547	-429.274	2.98589	2.98459	0.650927	0.650074	0.651148	0.970734
ENSG00000182271	17	rs112739039	29055384	A	G	0.135	-0.0174287	0.164755	-429.371	3.00876	3.01291	0.915829	0.915566	0.915674	0.994509
ENSG00000182271	17	rs72811645	29055710	C	T	0.418	-0.0336119	0.123217	-429.339	3.00528	3.00812	0.785221	0.784408	0.784699	0.984533
ENSG00000182271	17	rs1973252	29056338	A	G	0.194	0.0709105	0.156547	-429.274	2.98589	2.98459	0.650927	0.650074	0.651148	0.970734
ENSG00000182271	17	rs8069884	29056341	T	C	0.194	0.0709105	0.156547	-429.274	2.98589	2.98459	0.650927	0.650074	0.651148	0.970734
ENSG00000182271	17	rs11080133	29056519	A	G	0.314	-0.033548	0.128992	-429.343	3.00607	3.00949	0.794996	0.794205	0.794464	0.98529
ENSG00000182271	17	rs59447372	29057585	T	C	0.094	0.108766	0.211474	-429.244	3.00896	3.00732	0.607436	0.60585	0.60639	0.965147
ENSG00000182271	17	rs61643715	29057762	G	A	0.094	0.108766	0.211474	-429.244	3.00896	3.00732	0.607436	0.60585	0.60639	0.965147
ENSG00000182271	17	rs8080829	29058730	T	C	0.094	0.108766	0.211474	-429.244	3.00896	3.00732	0.607436	0.60585	0.60639	0.965147
ENSG00000182271	17	rs8079891	29058863	A	G	0.094	0.108766	0.211474	-429.244	3.00896	3.00732	0.607436	0.60585	0.60639	0.965147
ENSG00000182271	17	rs9904419	29059855	T	C	0.316	0.122762	0.126383	-428.903	2.99999	3.00267	0.33222	0.330107	0.331401	0.911037
ENSG00000182271	17	rs56095789	29060170	G	A	0.094	0.108766	0.211474	-429.244	3.00896	3.00732	0.607436	0.60585	0.60639	0.965147
ENSG00000182271	17	rs11656844	29060597	T	G	0.094	0.108766	0.211474	-429.244	3.00896	3.00732	0.607436	0.60585	0.60639	0.965147
ENSG00000182271	17	rs11652533	29060601	C	A	0.094	0.108766	0.211474	-429.244	3.00896	3.00732	0.607436	0.60585	0.60639	0.965147
ENSG00000182271	17	rs11652631	29060766	G	A	0.094	0.108766	0.211474	-429.244	3.00896	3.00732	0.607436	0.60585	0.60639	0.965147
ENSG00000182271	17	rs9892599	29062491	T	C	0.094	0.108766	0.211474	-429.244	3.00896	3.00732	0.607436	0.60585	0.60639	0.965147
ENSG00000182271	17	rs79139233	29063635	G	A	0.094	0.108766	0.211474	-429.244	3.00896	3.00732	0.607436	0.60585	0.60639	0.965147
ENSG00000182271	17	rs77498725	29063986	T	C	0.094	0.108766	0.211474	-429.244	3.00896	3.00732	0.607436	0.60585	0.60639	0.965147
ENSG00000182271	17	rs141877761	29064090	C	T	0.094	0.108766	0.211474	-429.244	3.00896	3.00732	0.607436	0.60585	0.60639	0.965147
ENSG00000182271	17	rs77171603	29064291	T	C	0.094	0.108766	0.211474	-429.244	3.00896	3.00732	0.607436	0.60585	0.60639	0.965147
ENSG00000182271	17	rs58412069	29064353	T	C	0.094	0.108766	0.211474	-429.244	3.00896	3.00732	0.607436	0.60585	0.60639	0.965147
ENSG00000182271	17	rs61223720	29064362	T	G	0.094	0.108766	0.211474	-429.244	3.00896	3.00732	0.607436	0.60585	0.60639	0.965147
ENSG00000182271	17	rs59749841	29064701	G	A	0.094	0.108766	0.211474	-429.244	3.00896	3.00732	0.607436	0.60585	0.60639	0.965147
ENSG00000182271	17	rs57698184	29064918	C	T	0.094	0.108766	0.211474	-429.244	3.00896	3.00732	0.607436	0.60585	0.60639	0.965147
ENSG00000182271	17	rs59923796	29064919	A	G	0.094	0.108766	0.211474	-429.244	3.00896	3.00732	0.607436	0.60585	0.60639	0.965147
ENSG00000182271	17	rs57424113	29065031	T	G	0.094	0.108766	0.211474	-429.244	3.00896	3.00732	0.607436	0.60585	0.60639	0.965147
ENSG00000182271	17	rs9889887	29065541	A	G	0.094	0.108766	0.211474	-429.244	3.00896	3.00732	0.607436	0.60585	0.60639	0.965147
ENSG00000182271	17	rs9898848	29065745	G	T	0.094	0.108766	0.211474	-429.244	3.00896	3.00732	0.607436	0.60585	0.60639	0.965147
ENSG00000182271	17	rs73267872	29067207	C	T	0.094	0.108766	0.211474	-429.244	3.00896	3.00732	0.607436	0.60585	0.60639	0.965147
ENSG00000182271	17	rs9893922	29068425	C	T	0.094	0.108766	0.211474	-429.244	3.00896	3.00732	0.607436	0.60585	0.60639	0.965147
ENSG00000182271	17	rs73267873	29068457	T	C	0.096	-0.115266	0.209623	-429.225	3.03026	3.0292	0.582849	0.581262	0.581898	0.961896
ENSG00000182271	17	rs56812022	29068733	G	A	0.094	0.108766	0.211474	-429.244	3.00896	3.00732	0.607436	0.60585	0.60639	0.965147
ENSG00000182271	17	rs76948434	29068921	T	C	0.094	0.108766	0.211474	-429.244	3.00896	3.00732	0.607436	0.60585	0.60639	0.965147
ENSG00000182271	17	rs57670615	29069498	G	A	0.094	0.108766	0.211474	-429.244	3.00896	3.00732	0.607436	0.60585	0.60639	0.965147
ENSG00000182271	17	rs56774081	29069702	T	G	0.094	0.108766	0.211474	-429.244	3.00896	3.00732	0.607436	0.60585	0.60639	0.965147
ENSG00000182271	17	rs3764412	29070597	C	T	0.094	0.108766	0.211474	-429.244	3.00896	3.00732	0.607436	0.60585	0.60639	0.965147
ENSG00000182271	17	rs9903494	29070759	T	C	0.094	0.108766	0.211474	-429.244	3.00896	3.00732	0.607436	0.60585	0.60639	0.965147
ENSG00000182271	17	rs3907291	29071337	T	C	0.094	0.108766	0.211474	-429.244	3.00896	3.00732	0.607436	0.60585	0.60639	0.965147
ENSG00000182271	17	rs3912385	29071583	G	A	0.094	0.108766	0.211474	-429.244	3.00896	3.00732	0.607436	0.60585	0.60639	0.965147
ENSG00000182271	17	rs73267874	29071815	T	C	0.094	0.108766	0.211474	-429.244	3.00896	3.00732	0.607436	0.60585	0.60639	0.965147
ENSG00000182271	17	rs2874725	29072499	T	G	0.094	0.108766	0.211474	-429.244	3.00896	3.00732	0.607436	0.60585	0.60639	0.965147
ENSG00000182271	17	rs9898097	29072672	G	T	0.094	0.108766	0.211474	-429.244	3.00896	3.00732	0.607436	0.60585	0.60639	0.965147
ENSG00000182271	17	rs9891256	29072692	T	C	0.094	0.108766	0.211474	-429.244	3.00896	3.00732	0.607436	0.60585	0.60639	0.965147
ENSG00000182271	17	rs9911490	29073013	T	C	0.094	0.108766	0.211474	-429.244	3.00896	3.00732	0.607436	0.60585	0.60639	0.965147
ENSG00000182271	17	rs9911566	29073100	T	C	0.094	0.108766	0.211474	-429.244	3.00896	3.00732	0.607436	0.60585	0.60639	0.965147
ENSG00000182271	17	rs62070626	29073546	T	C	0.194	0.0709105	0.156547	-429.274	2.98589	2.98459	0.650927	0.650074	0.651148	0.970734
ENSG00000182271	17	rs7504112	29073773	C	T	0.29	0.0859866	0.129425	-429.156	2.97279	2.97049	0.507002	0.505856	0.507416	0.950549
ENSG00000182271	17	rs7503542	29073830	C	A	0.094	0.108766	0.211474	-429.244	3.00896	3.00732	0.607436	0.60585	0.60639	0.965147
ENSG00000182271	17	rs7503335	29073962	A	G	0.094	0.108766	0.211474	-429.244	3.00896	3.00732	0.607436	0.60585	0.60639	0.965147
ENSG00000182271	17	rs7224933	29074203	T	G	0.094	0.108766	0.211474	-429.244	3.00896	3.00732	0.607436	0.60585	0.60639	0.965147
ENSG00000182271	17	rs7211562	29074239	C	T	0.292	0.000769268	0.128359	-429.377	3.01712	3.01561	0.995223	0.995138	0.995154	0.999701
ENSG00000182271	17	rs7226223	29074266	T	C	0.094	0.108766	0.211474	-429.244	3.00896	3.00732	0.607436	0.60585	0.60639	0.965147
ENSG00000182271	17	rs7211591	29074300	C	T	0.292	0.000769268	0.128359	-429.377	3.01712	3.01561	0.995223	0.995138	0.995154	0.999701
ENSG00000182271	17	rs11656278	29075188	T	C	0.094	0.108766	0.211474	-429.244	3.00896	3.00732	0.607436	0.60585	0.60639	0.965147
ENSG00000182271	17	rs56031503	29075665	C	T	0.094	0.108766	0.211474	-429.244	3.00896	3.00732	0.607436	0.60585	0.60639	0.965147
ENSG00000182271	17	rs8069400	29075967	T	G	0.094	0.108766	0.211474	-429.244	3.00896	3.00732	0.607436	0.60585	0.60639	0.965147
ENSG00000182271	17	rs8075011	29076107	G	A	0.094	0.108766	0.211474	-429.244	3.00896	3.00732	0.607436	0.60585	0.60639	0.965147
ENSG00000182271	17	rs11657662	29076347	T	C	0.094	0.108766	0.211474	-429.244	3.00896	3.00732	0.607436	0.60585	0.60639	0.965147
ENSG00000182271	17	rs6505207	29076571	C	T	0.094	0.108766	0.211474	-429.244	3.00896	3.00732	0.607436	0.60585	0.60639	0.965147
ENSG00000182271	17	rs6505208	29076827	G	A	0.096	-0.115266	0.209623	-429.225	3.03026	3.0292	0.582849	0.581262	0.581898	0.961896
ENSG00000182271	17	rs6505209	29076862	A	G	0.094	0.108766	0.211474	-429.244	3.00896	3.00732	0.607436	0.60585	0.60639	0.965147
ENSG00000182271	17	rs7208280	29077022	C	T	0.094	0.108766	0.211474	-429.244	3.00896	3.00732	0.607436	0.60585	0.60639	0.965147
ENSG00000182271	17	rs7223803	29077193	G	A	0.094	0.108766	0.211474	-429.244	3.00896	3.00732	0.607436	0.60585	0.60639	0.965147
ENSG00000182271	17	rs8066173	29078098	A	C	0.194	0.0709105	0.156547	-429.274	2.98589	2.98459	0.650927	0.650074	0.651148	0.970734
ENSG00000182271	17	rs2449749	29078298	T	C	0.094	0.108766	0.211474	-429.244	3.00896	3.00732	0.607436	0.60585	0.60639	0.965147
ENSG00000182271	17	rs9894709	29078454	A	G	0.094	0.108766	0.211474	-429.244	3.00896	3.00732	0.607436	0.60585	0.60639	0.965147
ENSG00000182271	17	rs28615788	29079579	G	A	0.094	0.108766	0.211474	-429.244	3.00896	3.00732	0.607436	0.60585	0.60639	0.965147
ENSG00000182271	17	rs28427210	29079621	C	T	0.094	0.108766	0.211474	-429.244	3.00896	3.00732	0.607436	0.60585	0.60639	0.965147
ENSG00000182271	17	rs28615955	29079669	G	T	0.094	0.108766	0.211474	-429.244	3.00896	3.00732	0.607436	0.60585	0.60639	0.965147
ENSG00000182271	17	rs4055314	29079769	C	T	0.094	0.108766	0.211474	-429.244	3.00896	3.00732	0.607436	0.60585	0.60639	0.965147
ENSG00000182271	17	rs28602763	29079825	T	C	0.094	0.108766	0.211474	-429.244	3.00896	3.00732	0.607436	0.60585	0.60639	0.965147
ENSG00000182271	17	rs7220545	29080377	T	C	0.094	0.108766	0.211474	-429.244	3.00896	3.00732	0.607436	0.60585	0.60639	0.965147
ENSG00000182271	17	rs7219361	29080393	A	G	0.094	0.108766	0.211474	-429.244	3.00896	3.00732	0.607436	0.60585	0.60639	0.965147
ENSG00000182271	17	rs7221463	29080551	C	A	0.094	0.108766	0.211474	-429.244	3.00896	3.00732	0.607436	0.60585	0.60639	0.965147
ENSG00000182271	17	rs7219712	29080570	T	G	0.094	0.108766	0.211474	-429.244	3.00896	3.00732	0.607436	0.60585	0.60639	0.965147
ENSG00000182271	17	rs60561962	29080650	C	T	0.094	0.108766	0.211474	-429.244	3.00896	3.00732	0.607436	0.60585	0.60639	0.965147
ENSG00000182271	17	rs8080882	29081146	A	G	0.094	0.108766	0.211474	-429.244	3.00896	3.00732	0.607436	0.60585	0.60639	0.965147
ENSG00000182271	17	rs58400388	29082671	T	G	0.094	0.108766	0.211474	-429.244	3.00896	3.00732	0.607436	0.60585	0.60639	0.965147
ENSG00000182271	17	rs113134208	29082910	T	C	0.094	0.108766	0.211474	-429.244	3.00896	3.00732	0.607436	0.60585	0.60639	0.965147
ENSG00000182271	17	rs28710057	29083070	G	A	0.094	0.108766	0.211474	-429.244	3.00896	3.00732	0.607436	0.60585	0.60639	0.965147
ENSG00000182271	17	rs74963370	29083714	C	T	0.094	0.108766	0.211474	-429.244	3.00896	3.00732	0.607436	0.60585	0.60639	0.965147
ENSG00000182271	17	rs28485566	29083831	G	A	0.096	-0.115266	0.209623	-429.225	3.03026	3.0292	0.582849	0.581262	0.581898	0.961896
ENSG00000182271	17	rs28556733	29083945	G	T	0.094	0.108766	0.211474	-429.244	3.00896	3.00732	0.607436	0.60585	0.60639	0.965147
ENSG00000182271	17	rs28452421	29083980	A	G	0.094	0.108766	0.211474	-429.244	3.00896	3.00732	0.607436	0.60585	0.60639	0.965147
ENSG00000182271	17	rs28694081	29084028	C	T	0.094	0.108766	0.211474	-429.244	3.00896	3.00732	0.607436	0.60585	0.60639	0.965147
ENSG00000182271	17	rs28779471	29084369	C	T	0.094	0.108766	0.211474	-429.244	3.00896	3.00732	0.607436	0.60585	0.60639	0.965147
ENSG00000182271	17	rs11653188	29085307	T	C	0.094	0.108766	0.211474	-429.244	3.00896	3.00732	0.607436	0.60585	0.60639	0.965147
ENSG00000182271	17	rs61685770	29085713	A	G	0.094	0.108766	0.211474	-429.244	3.00896	3.00732	0.607436	0.60585	0.60639	0.965147
ENSG00000182271	17	rs57486336	29085731	T	G	0.094	0.108766	0.211474	-429.244	3.00896	3.00732	0.607436	0.60585	0.60639	0.965147
ENSG00000182271	17	rs55764512	29085758	A	G	0.094	0.108766	0.211474	-429.244	3.00896	3.00732	0.607436	0.60585	0.60639	0.965147
ENSG00000182271	17	rs56093205	29085893	C	T	0.094	0.108766	0.211474	-429.244	3.00896	3.00732	0.607436	0.60585	0.60639	0.965147
ENSG00000182271	17	rs55870272	29086105	A	G	0.094	0.108766	0.211474	-429.244	3.00896	3.00732	0.607436	0.60585	0.60639	0.965147
ENSG00000182271	17	rs12103440	29086657	G	A	0.094	0.108766	0.211474	-429.244	3.00896	3.00732	0.607436	0.60585	0.60639	0.965147
ENSG00000182271	17	rs12103508	29086781	G	T	0.094	0.108766	0.211474	-429.244	3.00896	3.00732	0.607436	0.60585	0.60639	0.965147
ENSG00000182271	17	rs12103766	29087135	A	C	0.094	0.108766	0.211474	-429.244	3.00896	3.00732	0.607436	0.60585	0.60639	0.965147
ENSG00000182271	17	rs62070631	29087285	A	G	0.194	0.0709105	0.156547	-429.274	2.98589	2.98459	0.650927	0.650074	0.651148	0.970734
ENSG00000182271	17	rs11652236	29087292	C	T	0.094	0.108766	0.211474	-429.244	3.00896	3.00732	0.607436	0.60585	0.60639	0.965147
ENSG00000182271	17	rs11653605	29088385	G	T	0.094	0.108766	0.211474	-429.244	3.00896	3.00732	0.607436	0.60585	0.60639	0.965147
ENSG00000182271	17	rs11656922	29088447	A	G	0.094	0.108766	0.211474	-429.244	3.00896	3.00732	0.607436	0.60585	0.60639	0.965147
ENSG00000182271	17	rs80262471	29089911	A	G	0.094	0.108766	0.211474	-429.244	3.00896	3.00732	0.607436	0.60585	0.60639	0.965147
ENSG00000182271	17	rs73269908	29090138	G	T	0.094	0.108766	0.211474	-429.244	3.00896	3.00732	0.607436	0.60585	0.60639	0.965147
ENSG00000182271	17	rs11657777	29091785	C	T	0.094	0.108766	0.211474	-429.244	3.00896	3.00732	0.607436	0.60585	0.60639	0.965147
ENSG00000182271	17	rs73269913	29092183	C	T	0.094	0.108766	0.211474	-429.244	3.00896	3.00732	0.607436	0.60585	0.60639	0.965147
ENSG00000182271	17	rs7217984	29092766	A	G	0.094	0.108766	0.211474	-429.244	3.00896	3.00732	0.607436	0.60585	0.60639	0.965147
ENSG00000182271	17	rs9902626	29093958	T	G	0.094	0.108766	0.211474	-429.244	3.00896	3.00732	0.607436	0.60585	0.60639	0.965147
ENSG00000182271	17	rs11657985	29094775	A	G	0.096	-0.115266	0.209623	-429.225	3.03026	3.0292	0.582849	0.581262	0.581898	0.961896
ENSG00000182271	17	rs11658027	29094882	A	G	0.094	0.108766	0.211474	-429.244	3.00896	3.00732	0.607436	0.60585	0.60639	0.965147
ENSG00000182271	17	rs2470251	29095061	C	T	0.096	-0.115266	0.209623	-429.225	3.03026	3.0292	0.582849	0.581262	0.581898	0.961896
ENSG00000182271	17	rs62070634	29096006	T	C	0.086	-0.11484	0.234664	-429.257	2.9957	2.99539	0.624959	0.623657	0.624378	0.967378
ENSG00000182271	17	rs73269916	29096326	G	A	0.094	0.108766	0.211474	-429.244	3.00896	3.00732	0.607436	0.60585	0.60639	0.965147
ENSG00000182271	17	rs11656419	29096821	G	A	0.094	0.108766	0.211474	-429.244	3.00896	3.00732	0.607436	0.60585	0.60639	0.965147
ENSG00000182271	17	rs11652282	29097076	A	G	0.092	0.0708821	0.213594	-429.321	3.01251	3.01044	0.740249	0.739132	0.739438	0.980254
ENSG00000182271	17	rs7217841	29097909	T	C	0.094	0.108766	0.211474	-429.244	3.00896	3.00732	0.607436	0.60585	0.60639	0.965147
ENSG00000182271	17	rs7221402	29098458	A	G	0.094	0.108766	0.211474	-429.244	3.00896	3.00732	0.607436	0.60585	0.60639	0.965147
ENSG00000182271	17	rs76188962	29098824	T	C	0.094	0.108766	0.211474	-429.244	3.00896	3.00732	0.607436	0.60585	0.60639	0.965147
ENSG00000182271	17	rs201079114	29098957	C	T	0.065	-0.297501	0.26375	-428.742	2.91094	2.90921	0.260306	0.259946	0.263275	0.885455
ENSG00000182271	17	rs9900596	29099077	C	T	0.196	-0.0516775	0.153933	-429.32	3.04039	3.04039	0.737339	0.736759	0.737596	0.979994
ENSG00000182271	17	rs8065744	29099449	T	C	0.094	0.108766	0.211474	-429.244	3.00896	3.00732	0.607436	0.60585	0.60639	0.965147
ENSG00000182271	17	rs8066389	29099884	A	C	0.094	0.108766	0.211474	-429.244	3.00896	3.00732	0.607436	0.60585	0.60639	0.965147
ENSG00000182271	17	rs8071236	29100002	C	T	0.094	0.108766	0.211474	-429.244	3.00896	3.00732	0.607436	0.60585	0.60639	0.965147
ENSG00000182271	17	rs150213708	29100861	A	G	0.065	-0.297501	0.26375	-428.742	2.91094	2.90921	0.260306	0.259946	0.263275	0.885455
ENSG00000182271	17	rs8070670	29100868	T	G	0.194	0.0709105	0.156547	-429.274	2.98589	2.98459	0.650927	0.650074	0.651148	0.970734
ENSG00000182271	17	rs56261474	29101041	T	C	0.094	0.108766	0.211474	-429.244	3.00896	3.00732	0.607436	0.60585	0.60639	0.965147
ENSG00000182271	17	rs2449770	29101064	T	G	0.094	0.108766	0.211474	-429.244	3.00896	3.00732	0.607436	0.60585	0.60639	0.965147
ENSG00000182271	17	rs55903220	29101892	C	T	0.094	0.108766	0.211474	-429.244	3.00896	3.00732	0.607436	0.60585	0.60639	0.965147
ENSG00000182271	17	rs8067035	29102188	C	T	0.094	0.108766	0.211474	-429.244	3.00896	3.00732	0.607436	0.60585	0.60639	0.965147
ENSG00000182271	17	rs8067338	29102345	C	T	0.094	0.108766	0.211474	-429.244	3.00896	3.00732	0.607436	0.60585	0.60639	0.965147
ENSG00000182271	17	rs4055105	29102550	G	A	0.094	0.108766	0.211474	-429.244	3.00896	3.00732	0.607436	0.60585	0.60639	0.965147
ENSG00000182271	17	rs73269923	29102571	T	C	0.094	0.108766	0.211474	-429.244	3.00896	3.00732	0.607436	0.60585	0.60639	0.965147
ENSG00000182271	17	rs113900126	29103739	A	G	0.388	-0.105787	0.122932	-429.007	2.94471	2.94489	0.390237	0.389499	0.391922	0.92683
ENSG00000182271	17	rs7220289	29103762	T	G	0.094	0.108766	0.211474	-429.244	3.00896	3.00732	0.607436	0.60585	0.60639	0.965147
ENSG00000182271	17	rs8081299	29104296	A	G	0.094	0.108766	0.211474	-429.244	3.00896	3.00732	0.607436	0.60585	0.60639	0.965147
ENSG00000182271	17	rs55811708	29104731	T	G	0.094	0.108766	0.211474	-429.244	3.00896	3.00732	0.607436	0.60585	0.60639	0.965147
ENSG00000182271	17	rs111790100	29104951	C	A	0.241	-0.136827	0.146234	-428.938	2.94989	2.95229	0.350255	0.349118	0.351255	0.916114
ENSG00000182271	17	rs59284450	29105228	T	G	0.094	0.108766	0.211474	-429.244	3.00896	3.00732	0.607436	0.60585	0.60639	0.965147
ENSG00000182271	17	rs59850176	29105304	A	G	0.094	0.108766	0.211474	-429.244	3.00896	3.00732	0.607436	0.60585	0.60639	0.965147
ENSG00000182271	17	rs2322197	29105805	C	T	0.094	0.108766	0.211474	-429.244	3.00896	3.00732	0.607436	0.60585	0.60639	0.965147
ENSG00000182271	17	rs8078897	29106257	G	T	0.094	0.108766	0.211474	-429.244	3.00896	3.00732	0.607436	0.60585	0.60639	0.965147
ENSG00000182271	17	rs8075163	29106310	G	A	0.094	0.108766	0.211474	-429.244	3.00896	3.00732	0.607436	0.60585	0.60639	0.965147
ENSG00000182271	17	rs8075107	29106649	A	C	0.094	0.108766	0.211474	-429.244	3.00896	3.00732	0.607436	0.60585	0.60639	0.965147
ENSG00000182271	17	rs7218788	29106953	T	C	0.094	0.108766	0.211474	-429.244	3.00896	3.00732	0.607436	0.60585	0.60639	0.965147
ENSG00000182271	17	rs7223209	29107220	A	C	0.094	0.108766	0.211474	-429.244	3.00896	3.00732	0.607436	0.60585	0.60639	0.965147
ENSG00000182271	17	rs7223404	29107363	T	C	0.094	0.108766	0.211474	-429.244	3.00896	3.00732	0.607436	0.60585	0.60639	0.965147
ENSG00000182271	17	rs9916725	29107471	C	A	0.094	0.108766	0.211474	-429.244	3.00896	3.00732	0.607436	0.60585	0.60639	0.965147
ENSG00000182271	17	rs9916727	29107472	G	A	0.094	0.108766	0.211474	-429.244	3.00896	3.00732	0.607436	0.60585	0.60639	0.965147
ENSG00000182271	17	rs9914499	29107588	A	G	0.094	0.108766	0.211474	-429.244	3.00896	3.00732	0.607436	0.60585	0.60639	0.965147
ENSG00000182271	17	rs9895785	29107708	C	T	0.094	0.108766	0.211474	-429.244	3.00896	3.00732	0.607436	0.60585	0.60639	0.965147
ENSG00000182271	17	rs9896638	29108639	T	C	0.094	0.108766	0.211474	-429.244	3.00896	3.00732	0.607436	0.60585	0.60639	0.965147
ENSG00000182271	17	rs73269945	29108759	A	G	0.094	0.108766	0.211474	-429.244	3.00896	3.00732	0.607436	0.60585	0.60639	0.965147
ENSG00000182271	17	rs9897728	29108804	G	A	0.094	0.108766	0.211474	-429.244	3.00896	3.00732	0.607436	0.60585	0.60639	0.965147
ENSG00000182271	17	rs1054400	29109954	G	A	0.094	0.108766	0.211474	-429.244	3.00896	3.00732	0.607436	0.60585	0.60639	0.965147
ENSG00000182271	17	rs1054397	29110196	C	T	0.094	0.108766	0.211474	-429.244	3.00896	3.00732	0.607436	0.60585	0.60639	0.965147
ENSG00000182271	17	rs9890558	29110355	C	T	0.094	0.108766	0.211474	-429.244	3.00896	3.00732	0.607436	0.60585	0.60639	0.965147
ENSG00000182271	17	rs9912283	29110373	G	A	0.094	0.108766	0.211474	-429.244	3.00896	3.00732	0.607436	0.60585	0.60639	0.965147
ENSG00000182271	17	rs9911658	29110432	A	C	0.094	0.108766	0.211474	-429.244	3.00896	3.00732	0.607436	0.60585	0.60639	0.965147
ENSG00000182271	17	rs9910234	29110508	A	G	0.094	0.108766	0.211474	-429.244	3.00896	3.00732	0.607436	0.60585	0.60639	0.965147
ENSG00000182271	17	rs12006	29110652	A	G	0.094	0.108766	0.211474	-429.244	3.00896	3.00732	0.607436	0.60585	0.60639	0.965147
ENSG00000182271	17	rs3752020	29111125	G	T	0.094	0.108766	0.211474	-429.244	3.00896	3.00732	0.607436	0.60585	0.60639	0.965147
ENSG00000182271	17	rs11867457	29111368	G	A	0.186	0.1316	0.145319	-428.966	2.95444	2.96134	0.365936	0.364717	0.366592	0.920628
ENSG00000182271	17	rs9893422	29111715	G	A	0.094	0.108766	0.211474	-429.244	3.00896	3.00732	0.607436	0.60585	0.60639	0.965147
ENSG00000182271	17	rs9891166	29111902	A	G	0.094	0.108766	0.211474	-429.244	3.00896	3.00732	0.607436	0.60585	0.60639	0.965147
ENSG00000182271	17	rs73269964	29112001	C	T	0.096	-0.115266	0.209623	-429.225	3.03026	3.0292	0.582849	0.581262	0.581898	0.961896
ENSG00000182271	17	rs75077758	29112035	A	G	0.094	0.108766	0.211474	-429.244	3.00896	3.00732	0.607436	0.60585	0.60639	0.965147
ENSG00000182271	17	rs73269970	29112046	A	G	0.094	0.108766	0.211474	-429.244	3.00896	3.00732	0.607436	0.60585	0.60639	0.965147
ENSG00000182271	17	rs8068504	29112070	A	C	0.292	0.000769268	0.128359	-429.377	3.01712	3.01561	0.995223	0.995138	0.995154	0.999701
ENSG00000182271	17	rs75672223	29112336	A	G	0.094	0.108766	0.211474	-429.244	3.00896	3.00732	0.607436	0.60585	0.60639	0.965147
ENSG00000182271	17	rs73269974	29112384	T	C	0.094	0.108766	0.211474	-429.244	3.00896	3.00732	0.607436	0.60585	0.60639	0.965147
ENSG00000182271	17	rs34756112	29113016	G	A	0.111	0.183806	0.160367	-428.717	3.03566	3.05389	0.252714	0.250596	0.252356	0.882086
ENSG00000182271	17	rs60724269	29113273	T	G	0.094	0.108766	0.211474	-429.244	3.00896	3.00732	0.607436	0.60585	0.60639	0.965147
ENSG00000182271	17	rs76633166	29113365	T	C	0.094	0.108766	0.211474	-429.244	3.00896	3.00732	0.607436	0.60585	0.60639	0.965147
ENSG00000182271	17	rs1061346	29114229	A	G	0.094	0.108766	0.211474	-429.244	3.00896	3.00732	0.607436	0.60585	0.60639	0.965147
ENSG00000182271	17	rs1061343	29114276	A	G	0.094	0.108766	0.211474	-429.244	3.00896	3.00732	0.607436	0.60585	0.60639	0.965147
ENSG00000182271	17	rs1061342	29114463	A	G	0.094	0.108766	0.211474	-429.244	3.00896	3.00732	0.607436	0.60585	0.60639	0.965147
ENSG00000182271	17	rs73269982	29114982	T	C	0.094	0.108766	0.211474	-429.244	3.00896	3.00732	0.607436	0.60585	0.60639	0.965147
ENSG00000182271	17	rs79374601	29115218	T	C	0.094	0.108766	0.211474	-429.244	3.00896	3.00732	0.607436	0.60585	0.60639	0.965147
ENSG00000182271	17	rs7217594	29115379	G	A	0.32	0.111093	0.126906	-428.992	3.00064	3.00303	0.382116	0.380042	0.381171	0.924742
ENSG00000182271	17	rs55938328	29117010	C	T	0.094	0.108766	0.211474	-429.244	3.00896	3.00732	0.607436	0.60585	0.60639	0.965147
ENSG00000182271	17	rs73269987	29117696	G	A	0.096	-0.115266	0.209623	-429.225	3.03026	3.0292	0.582849	0.581262	0.581898	0.961896
ENSG00000182271	17	rs73269988	29118145	A	G	0.094	0.108766	0.211474	-429.244	3.00896	3.00732	0.607436	0.60585	0.60639	0.965147
ENSG00000182271	17	rs62070637	29118181	T	C	0.194	0.0709105	0.156547	-429.274	2.98589	2.98459	0.650927	0.650074	0.651148	0.970734
ENSG00000182271	17	rs73269995	29118238	G	A	0.094	0.108766	0.211474	-429.244	3.00896	3.00732	0.607436	0.60585	0.60639	0.965147
ENSG00000182271	17	rs78194310	29118756	G	A	0.094	0.108766	0.211474	-429.244	3.00896	3.00732	0.607436	0.60585	0.60639	0.965147
ENSG00000182271	17	rs76053788	29119004	A	G	0.094	0.108766	0.211474	-429.244	3.00896	3.00732	0.607436	0.60585	0.60639	0.965147
ENSG00000182271	17	rs56846352	29119188	T	C	0.096	-0.115266	0.209623	-429.225	3.03026	3.0292	0.582849	0.581262	0.581898	0.961896
ENSG00000182271	17	rs55961983	29119286	A	G	0.094	0.108766	0.211474	-429.244	3.00896	3.00732	0.607436	0.60585	0.60639	0.965147
ENSG00000182271	17	rs7222803	29119897	G	A	0.094	0.108766	0.211474	-429.244	3.00896	3.00732	0.607436	0.60585	0.60639	0.965147
ENSG00000182271	17	rs7211776	29120196	G	T	0.096	-0.115266	0.209623	-429.225	3.03026	3.0292	0.582849	0.581262	0.581898	0.961896
ENSG00000182271	17	rs7213925	29121634	G	A	0.094	0.108766	0.211474	-429.244	3.00896	3.00732	0.607436	0.60585	0.60639	0.965147
ENSG00000182271	17	rs11653098	29122501	T	C	0.094	0.108766	0.211474	-429.244	3.00896	3.00732	0.607436	0.60585	0.60639	0.965147
ENSG00000182271	17	rs11657990	29124200	T	C	0.094	0.108766	0.211474	-429.244	3.00896	3.00732	0.607436	0.60585	0.60639	0.965147
ENSG00000182271	17	rs9911784	29124580	C	A	0.094	0.108766	0.211474	-429.244	3.00896	3.00732	0.607436	0.60585	0.60639	0.965147
ENSG00000182271	17	rs9911997	29124648	G	A	0.094	0.108766	0.211474	-429.244	3.00896	3.00732	0.607436	0.60585	0.60639	0.965147
ENSG00000182271	17	rs77697583	29125148	G	A	0.094	0.108766	0.211474	-429.244	3.00896	3.00732	0.607436	0.60585	0.60639	0.965147
ENSG00000182271	17	rs11649932	29125382	T	C	0.094	0.108766	0.211474	-429.244	3.00896	3.00732	0.607436	0.60585	0.60639	0.965147
ENSG00000182271	17	rs9890862	29125450	A	C	0.094	0.108766	0.211474	-429.244	3.00896	3.00732	0.607436	0.60585	0.60639	0.965147
ENSG00000182271	17	rs9896220	29126086	T	G	0.094	0.108766	0.211474	-429.244	3.00896	3.00732	0.607436	0.60585	0.60639	0.965147
ENSG00000182271	17	rs75820649	29126420	T	C	0.094	0.108766	0.211474	-429.244	3.00896	3.00732	0.607436	0.60585	0.60639	0.965147
ENSG00000182271	17	rs9900042	29126656	G	A	0.094	0.108766	0.211474	-429.244	3.00896	3.00732	0.607436	0.60585	0.60639	0.965147
ENSG00000182271	17	rs6505211	29126951	A	G	0.194	0.0709105	0.156547	-429.274	2.98589	2.98459	0.650927	0.650074	0.651148	0.970734
ENSG00000182271	17	rs78071511	29128154	T	C	0.094	0.108766	0.211474	-429.244	3.00896	3.00732	0.607436	0.60585	0.60639	0.965147
ENSG00000182271	17	rs11650982	29129955	G	A	0.094	0.108766	0.211474	-429.244	3.00896	3.00732	0.607436	0.60585	0.60639	0.965147
ENSG00000182271	17	rs2035494	29130393	G	T	0.094	0.108766	0.211474	-429.244	3.00896	3.00732	0.607436	0.60585	0.60639	0.965147
ENSG00000182271	17	rs9890179	29132019	G	A	0.094	0.108766	0.211474	-429.244	3.00896	3.00732	0.607436	0.60585	0.60639	0.965147
ENSG00000182271	17	rs9915546	29132144	T	G	0.094	0.108766	0.211474	-429.244	3.00896	3.00732	0.607436	0.60585	0.60639	0.965147
ENSG00000182271	17	rs9915566	29132158	A	G	0.094	0.108766	0.211474	-429.244	3.00896	3.00732	0.607436	0.60585	0.60639	0.965147
ENSG00000182271	17	rs7223373	29132192	A	G	0.196	0.0654683	0.156193	-429.289	2.98743	2.98635	0.675429	0.674658	0.675675	0.973433
ENSG00000182271	17	rs8064686	29134839	T	C	0.094	0.108766	0.211474	-429.244	3.00896	3.00732	0.607436	0.60585	0.60639	0.965147
ENSG00000182271	17	rs8069821	29135345	G	A	0.094	0.108766	0.211474	-429.244	3.00896	3.00732	0.607436	0.60585	0.60639	0.965147
ENSG00000182271	17	rs8070182	29135594	C	A	0.094	0.108766	0.211474	-429.244	3.00896	3.00732	0.607436	0.60585	0.60639	0.965147
ENSG00000182271	17	rs11654035	29136426	C	T	0.094	0.108766	0.211474	-429.244	3.00896	3.00732	0.607436	0.60585	0.60639	0.965147
ENSG00000182271	17	rs11657369	29136468	A	G	0.094	0.108766	0.211474	-429.244	3.00896	3.00732	0.607436	0.60585	0.60639	0.965147
ENSG00000182271	17	rs8075341	29136565	G	A	0.094	0.108766	0.211474	-429.244	3.00896	3.00732	0.607436	0.60585	0.60639	0.965147
ENSG00000182271	17	rs73271842	29137155	C	T	0.094	0.108766	0.211474	-429.244	3.00896	3.00732	0.607436	0.60585	0.60639	0.965147
ENSG00000182271	17	rs62070638	29137678	G	A	0.194	0.0709105	0.156547	-429.274	2.98589	2.98459	0.650927	0.650074	0.651148	0.970734
ENSG00000182271	17	rs9895815	29138033	G	A	0.094	0.108766	0.211474	-429.244	3.00896	3.00732	0.607436	0.60585	0.60639	0.965147
ENSG00000182271	17	rs7214313	29138596	C	T	0.094	0.108766	0.211474	-429.244	3.00896	3.00732	0.607436	0.60585	0.60639	0.965147
ENSG00000182271	17	rs6505214	29138753	C	T	0.094	0.108766	0.211474	-429.244	3.00896	3.00732	0.607436	0.60585	0.60639	0.965147
ENSG00000182271	17	rs8077116	29140162	G	A	0.094	0.108766	0.211474	-429.244	3.00896	3.00732	0.607436	0.60585	0.60639	0.965147
ENSG00000182271	17	rs11871607	29140186	G	A	0.163	-0.0472924	0.169656	-429.338	3.00706	3.01214	0.78064	0.779744	0.779984	0.984105
ENSG00000182271	17	rs9912122	29140716	A	C	0.096	-0.115266	0.209623	-429.225	3.03026	3.0292	0.582849	0.581262	0.581898	0.961896
ENSG00000182271	17	rs28760584	29141017	A	G	0.094	0.108766	0.211474	-429.244	3.00896	3.00732	0.607436	0.60585	0.60639	0.965147
ENSG00000182271	17	rs9891159	29141269	T	C	0.292	0.000769268	0.128359	-429.377	3.01712	3.01561	0.995223	0.995138	0.995154	0.999701
ENSG00000182271	17	rs28722103	29141423	A	G	0.094	0.108766	0.211474	-429.244	3.00896	3.00732	0.607436	0.60585	0.60639	0.965147
ENSG00000182271	17	rs76529457	29142622	T	C	0.094	0.108766	0.211474	-429.244	3.00896	3.00732	0.607436	0.60585	0.60639	0.965147
ENSG00000182271	17	rs79565452	29142841	C	T	0.094	0.108766	0.211474	-429.244	3.00896	3.00732	0.607436	0.60585	0.60639	0.965147
ENSG00000182271	17	rs112944916	29143027	T	C	0.394	-0.110834	0.121315	-428.96	2.93879	2.93818	0.361716	0.361028	0.36365	0.919404
ENSG00000182271	17	rs11655138	29143040	G	A	0.096	-0.115266	0.209623	-429.225	3.03026	3.0292	0.582849	0.581262	0.581898	0.961896
ENSG00000182271	17	rs7208088	29143667	T	C	0.094	0.108766	0.211474	-429.244	3.00896	3.00732	0.607436	0.60585	0.60639	0.965147
ENSG00000182271	17	rs7212991	29143749	C	T	0.094	0.108766	0.211474	-429.244	3.00896	3.00732	0.607436	0.60585	0.60639	0.965147
ENSG00000182271	17	rs7208441	29143863	T	C	0.094	0.108766	0.211474	-429.244	3.00896	3.00732	0.607436	0.60585	0.60639	0.965147
ENSG00000182271	17	rs73271857	29145116	C	A	0.094	0.108766	0.211474	-429.244	3.00896	3.00732	0.607436	0.60585	0.60639	0.965147
ENSG00000182271	17	rs9747882	29145171	G	A	0.292	0.000769268	0.128359	-429.377	3.01712	3.01561	0.995223	0.995138	0.995154	0.999701
ENSG00000182271	17	rs142044931	29145549	A	G	0.233	-0.139551	0.149882	-428.943	2.94884	2.95162	0.352623	0.351529	0.353687	0.916836
ENSG00000182271	17	rs55831776	29145622	T	C	0.094	0.108766	0.211474	-429.244	3.00896	3.00732	0.607436	0.60585	0.60639	0.965147
ENSG00000182271	17	rs7214570	29147164	C	T	0.094	0.108766	0.211474	-429.244	3.00896	3.00732	0.607436	0.60585	0.60639	0.965147
ENSG00000182271	17	rs9912440	29148772	C	T	0.094	0.108766	0.211474	-429.244	3.00896	3.00732	0.607436	0.60585	0.60639	0.965147
ENSG00000182271	17	rs7220999	29149298	T	C	0.094	0.108766	0.211474	-429.244	3.00896	3.00732	0.607436	0.60585	0.60639	0.965147
ENSG00000182271	17	rs8078182	29149664	T	C	0.096	-0.115266	0.209623	-429.225	3.03026	3.0292	0.582849	0.581262	0.581898	0.961896
ENSG00000182271	17	rs55872374	29149881	T	C	0.292	0.000769268	0.128359	-429.377	3.01712	3.01561	0.995223	0.995138	0.995154	0.999701
ENSG00000182271	17	rs9899268	29150255	C	T	0.094	0.108766	0.211474	-429.244	3.00896	3.00732	0.607436	0.60585	0.60639	0.965147
ENSG00000182271	17	rs56325146	29151024	C	T	0.1	0.0985991	0.20655	-429.262	3.01241	3.01127	0.63348	0.631963	0.632423	0.968553
ENSG00000182271	17	rs3752019	29151705	T	C	0.116	0.174967	0.158632	-428.766	3.03969	3.05726	0.270991	0.268885	0.270641	0.889725
ENSG00000182271	17	rs111480932	29151837	C	T	0.1	0.0985991	0.20655	-429.262	3.01241	3.01127	0.63348	0.631963	0.632423	0.968553
