# Supplementary material for: Decreased TMIGD1 aggravates colitis and intestinal barrier dysfunction via the BANF1-NF-κB pathway in Crohn’s disease
Source: BMC Med. 2023 Aug 4;21:287. doi: 10.1186/s12916-023-02989-2 (PMC10403950; doi:10.1186/s12916-023-02989-2)
Supplement: Supplementary file 3 — Additional file 3. The association between cis-eQTL variants and pro-inflammatory proteins of CD in serum in the 1000IBD cohort dataset. [file 12916_2023_2989_MOESM3_ESM.xlsx]

## Sheet: TMIGD1 pQTLs
SNP	Protein	Beta	Pvalue	FDR
rs3936006	IL8	0.0266716	0.602491	0.999592
rs3936006	VEGFA	-0.00652109	0.781861	0.999592
rs3936006	CD8A	-0.0575134	0.116859	0.999592
rs3936006	MCP-3	-0.0287908	0.324423	0.999592
rs3936006	GDNF	-0.0024826	0.926453	0.999592
rs3936006	CDCP1	-0.0708997	0.0450771	0.999233
rs3936006	CD244	-0.00453604	0.862987	0.999592
rs3936006	IL7	0.00614847	0.857289	0.999592
rs3936006	OPG	-0.0308593	0.16936	0.999592
rs3936006	LAP TGF-beta-1	-0.00204029	0.94099	0.999592
rs3936006	uPA	-0.00881935	0.687626	0.999592
rs3936006	IL6	-0.0102323	0.815277	0.999592
rs3936006	IL-17C	0.0241014	0.404425	0.999592
rs3936006	MCP-1	-0.00881024	0.719912	0.999592
rs3936006	IL-17A	0.00781707	0.843772	0.999592
rs3936006	CXCL11	0.0342697	0.518324	0.999592
rs3936006	AXIN1	0.0575099	0.344067	0.999592
rs3936006	TRAIL	-0.0247276	0.150855	0.999592
rs3936006	IL-20RA	0.00616223	0.804288	0.999592
rs3936006	CXCL9	-0.0148059	0.78143	0.999592
rs3936006	CST5	-0.00856376	0.714566	0.999592
rs3936006	IL-2RB	-8.14553e-05	0.997932	0.99976
rs3936006	IL-1 alpha	-0.00472054	0.837716	0.999592
rs3936006	OSM	-0.00339691	0.942771	0.999592
rs3936006	IL2	0.0249336	0.00597321	0.705687
rs3936006	CXCL1	0.0256966	0.467213	0.999592
rs3936006	TSLP	-0.0192614	0.516058	0.999592
rs3936006	CCL4	-0.0341616	0.305274	0.999592
rs3936006	CD6	-0.0994122	0.000240176	0.187977
rs3936006	SCF	-0.00357334	0.883661	0.999592
rs3936006	IL18	-0.00703947	0.797055	0.999592
rs3936006	SLAMF1	-0.048817	0.067081	0.999592
rs3936006	TGF-alpha	-0.027595	0.125506	0.999592
rs3936006	MCP-4	-0.00700507	0.854404	0.999592
rs3936006	CCL11	0.00510162	0.865438	0.999592
rs3936006	TNFSF14	-0.0385894	0.2412	0.999592
rs3936006	FGF-23	-0.00926261	0.799878	0.999592
rs3936006	IL-10RA	0.0297441	0.45408	0.999592
rs3936006	FGF-5	-0.00234062	0.805424	0.999592
rs3936006	MMP-1	0.0609758	0.274627	0.999592
rs3936006	LIF-R	-0.0304576	0.0930905	0.999592
rs3936006	FGF-21	-0.0302962	0.660183	0.999592
rs3936006	CCL19	0.0305418	0.41406	0.999592
rs3936006	IL-15RA	-0.0136574	0.339974	0.999592
rs3936006	IL-10RB	-0.0189365	0.242546	0.999592
rs3936006	IL-22 RA1	-0.0545218	0.0601345	0.999592
rs3936006	IL-18R1	-0.0341115	0.155233	0.999592
rs3936006	PD-L1	-0.00861892	0.722847	0.999592
rs3936006	Beta-NGF	0.00264478	0.846806	0.999592
rs3936006	CXCL5	0.0226401	0.671533	0.999592
rs3936006	TRANCE	0.0137852	0.681436	0.999592
rs3936006	HGF	-0.040858	0.101167	0.999592
rs3936006	IL-12B	-0.0394965	0.289304	0.999592
rs3936006	IL-24	-0.00803941	0.82663	0.999592
rs3936006	IL13	-0.0134175	0.801506	0.999592
rs3936006	ARTN	-0.0108918	0.700157	0.999592
rs3936006	MMP-10	0.0354435	0.282983	0.999592
rs3936006	IL10	0.0447551	0.371511	0.999592
rs3936006	CCL23	-0.00723318	0.742686	0.999592
rs3936006	CD5	-0.0423001	0.0287615	0.87995
rs3936006	CCL3	-0.0313742	0.355489	0.999592
rs3936006	Flt3L	0.0449448	0.139007	0.999592
rs3936006	CXCL6	-0.0131852	0.757155	0.999592
rs3936006	CXCL10	-0.0572278	0.275972	0.999592
rs3936006	4E-BP1	0.0287465	0.550374	0.999592
rs3936006	IL-20	0.0159733	0.425005	0.999592
rs3936006	SIRT2	0.0623899	0.268675	0.999592
rs3936006	CCL28	-0.00838352	0.742161	0.999592
rs3936006	DNER	-0.0132109	0.387332	0.999592
rs3936006	EN-RAGE	-0.0269081	0.470097	0.999592
rs3936006	CD40	0.012437	0.617128	0.999592
rs3936006	IL33	0.0215788	0.247646	0.999592
rs3936006	FGF-19	0.0389585	0.489977	0.999592
rs3936006	IL4	0.0942597	0.0604228	0.999592
rs3936006	LIF	-0.0047004	0.832557	0.999592
rs3936006	NRTN	0.0817998	0.00535022	0.705687
rs3936006	MCP-2	0.0146525	0.675568	0.999592
rs3936006	CASP-8	0.0232089	0.495074	0.999592
rs3936006	CCL25	-0.0468772	0.151145	0.999592
rs3936006	CX3CL1	0.000737168	0.974497	0.999592
rs3936006	TNFRSF9	0.0207413	0.466243	0.999592
rs3936006	NT-3	-0.00233146	0.926017	0.999592
rs3936006	TWEAK	-0.0344521	0.066141	0.999592
rs3936006	CCL20	-0.0431764	0.390068	0.999592
rs3936006	ST1A1	0.0600148	0.137291	0.999592
rs3936006	STAMBP	0.0522466	0.332407	0.999592
rs3936006	IL5	0.0529855	0.439826	0.999592
rs3936006	ADA	-0.0245887	0.295745	0.999592
rs3936006	TNFB	-0.0238716	0.317521	0.999592
rs3936006	CSF-1	-0.00459522	0.715862	0.999592
rs3936006	TNF	-0.184288	0.058139	0.999592
rs3936006	IFN-gamma	-0.121566	0.0493886	0.999592
rs62070270	IL8	0.0267608	0.598797	0.999592
rs62070270	VEGFA	-0.0102687	0.660651	0.999592
rs62070270	CD8A	-0.0734952	0.0435483	0.985579
rs62070270	MCP-3	-0.0401852	0.166006	0.999592
rs62070270	GDNF	-0.0191385	0.47364	0.999592
rs62070270	CDCP1	-0.0915438	0.00913158	0.713669
rs62070270	CD244	-0.0123915	0.635016	0.999592
rs62070270	IL7	-0.00983835	0.772036	0.999592
rs62070270	OPG	-0.0487848	0.0285871	0.87995
rs62070270	LAP TGF-beta-1	-0.0120208	0.660562	0.999592
rs62070270	uPA	-0.0333371	0.125731	0.999592
rs62070270	IL6	-0.0202188	0.642069	0.999592
rs62070270	IL-17C	0.0160644	0.575852	0.999592
rs62070270	MCP-1	-0.0192642	0.429815	0.999592
rs62070270	IL-17A	-0.0111546	0.777073	0.999592
rs62070270	CXCL11	0.0206523	0.695139	0.999592
rs62070270	AXIN1	0.0550421	0.361914	0.999592
rs62070270	TRAIL	-0.0338271	0.0477523	0.999592
rs62070270	IL-20RA	0.000391554	0.987352	0.999592
rs62070270	CXCL9	-0.0432234	0.4147	0.999592
rs62070270	CST5	-0.0298454	0.199199	0.999592
rs62070270	IL-2RB	-0.00635223	0.838721	0.999592
rs62070270	IL-1 alpha	-0.00537678	0.8143	0.999592
rs62070270	OSM	0.0310398	0.508917	0.999592
rs62070270	IL2	0.0196715	0.0290985	0.87995
rs62070270	CXCL1	0.00309652	0.929723	0.999592
rs62070270	TSLP	-0.0259487	0.378403	0.999592
rs62070270	CCL4	-0.0527489	0.110834	0.999592
rs62070270	CD6	-0.0975375	0.00028616	0.187977
rs62070270	SCF	-0.0113302	0.640381	0.999592
rs62070270	IL18	-0.00882518	0.745485	0.999592
rs62070270	SLAMF1	-0.0564297	0.0330207	0.896167
rs62070270	TGF-alpha	-0.0235262	0.188558	0.999592
rs62070270	MCP-4	-0.0180577	0.63387	0.999592
rs62070270	CCL11	-0.0182355	0.541925	0.999592
rs62070270	TNFSF14	-0.049712	0.128387	0.999592
rs62070270	FGF-23	-0.0220865	0.542755	0.999592
rs62070270	IL-10RA	0.032617	0.408481	0.999592
rs62070270	FGF-5	-0.00189629	0.840752	0.999592
rs62070270	MMP-1	0.0539713	0.330302	0.999592
rs62070270	LIF-R	-0.0307651	0.087656	0.999592
rs62070270	FGF-21	-0.0266368	0.697136	0.999592
rs62070270	CCL19	0.0295291	0.426573	0.999592
rs62070270	IL-15RA	-0.0204403	0.150342	0.999592
rs62070270	IL-10RB	-0.0207243	0.197812	0.999592
rs62070270	IL-22 RA1	-0.0540367	0.0606847	0.999592
rs62070270	IL-18R1	-0.0426031	0.0738092	0.999592
rs62070270	PD-L1	-0.0168273	0.485669	0.999592
rs62070270	Beta-NGF	-0.00330242	0.808097	0.999592
rs62070270	CXCL5	0.00511445	0.92317	0.999592
rs62070270	TRANCE	0.0059376	0.858713	0.999592
rs62070270	HGF	-0.0408009	0.0993296	0.999592
rs62070270	IL-12B	-0.0578946	0.117718	0.999592
rs62070270	IL-24	-0.0151631	0.677458	0.999592
rs62070270	IL13	-0.0132465	0.802673	0.999592
rs62070270	ARTN	-0.0173975	0.53567	0.999592
rs62070270	MMP-10	0.0366018	0.264283	0.999592
rs62070270	IL10	0.0280466	0.572912	0.999592
rs62070270	CCL23	-0.0118399	0.588452	0.999592
rs62070270	CD5	-0.0436904	0.0229499	0.861952
rs62070270	CCL3	-0.0457542	0.174762	0.999592
rs62070270	Flt3L	0.0320668	0.288023	0.999592
rs62070270	CXCL6	-0.0240987	0.56932	0.999592
rs62070270	CXCL10	-0.0840066	0.10724	0.999592
rs62070270	4E-BP1	0.0271823	0.56966	0.999592
rs62070270	IL-20	0.00550631	0.781903	0.999592
rs62070270	SIRT2	0.0530613	0.343605	0.999592
rs62070270	CCL28	-0.0183552	0.468262	0.999592
rs62070270	DNER	-0.0299686	0.0480987	0.999592
rs62070270	EN-RAGE	-0.0328585	0.374466	0.999592
rs62070270	CD40	0.00428187	0.86243	0.999592
rs62070270	IL33	0.00599551	0.746475	0.999592
rs62070270	FGF-19	0.00344574	0.950987	0.999592
rs62070270	IL4	0.084203	0.0913166	0.999592
rs62070270	LIF	-0.0187559	0.395572	0.999592
rs62070270	NRTN	0.0812669	0.00533806	0.705687
rs62070270	MCP-2	0.00806487	0.8166	0.999592
rs62070270	CASP-8	0.0174022	0.606534	0.999592
rs62070270	CCL25	-0.0527228	0.103996	0.999592
rs62070270	CX3CL1	-0.00657573	0.774022	0.999592
rs62070270	TNFRSF9	0.00435835	0.877512	0.999592
rs62070270	NT-3	0.00253831	0.918927	0.999592
rs62070270	TWEAK	-0.0417538	0.0248892	0.878903
rs62070270	CCL20	-0.0650908	0.191918	0.999592
rs62070270	ST1A1	0.0439725	0.273133	0.999592
rs62070270	STAMBP	0.0502689	0.347765	0.999592
rs62070270	IL5	0.0227165	0.73883	0.999592
rs62070270	ADA	-0.0321418	0.168692	0.999592
rs62070270	TNFB	-0.0267099	0.260112	0.999592
rs62070270	CSF-1	-0.00569623	0.649616	0.999592
rs62070270	TNF	-0.146756	0.12928	0.999592
rs62070270	IFN-gamma	-0.0941927	0.125807	0.999592
rs4567782	IL8	0.0454361	0.352993	0.999592
rs4567782	VEGFA	0.00562658	0.803578	0.999592
rs4567782	CD8A	-0.0548602	0.12151	0.999592
rs4567782	MCP-3	-0.0306671	0.288997	0.999592
rs4567782	GDNF	0.00182159	0.943449	0.999592
rs4567782	CDCP1	-0.0724836	0.0316408	0.883442
rs4567782	CD244	0.00267155	0.915681	0.999592
rs4567782	IL7	0.0232435	0.483983	0.999592
rs4567782	OPG	-0.0283313	0.191582	0.999592
rs4567782	LAP TGF-beta-1	0.0124579	0.637636	0.999592
rs4567782	uPA	-0.0123618	0.556982	0.999592
rs4567782	IL6	-0.00426936	0.919348	0.999592
rs4567782	IL-17C	0.0262462	0.339459	0.999592
rs4567782	MCP-1	-0.0186988	0.428834	0.999592
rs4567782	IL-17A	0.00741626	0.845518	0.999592
rs4567782	CXCL11	0.0431301	0.397804	0.999592
rs4567782	AXIN1	0.0937518	0.108882	0.999592
rs4567782	TRAIL	-0.0374025	0.0234794	0.861952
rs4567782	IL-20RA	0.00579056	0.803961	0.999592
rs4567782	CXCL9	-0.0304823	0.551033	0.999592
rs4567782	CST5	-0.0125179	0.575245	0.999592
rs4567782	IL-2RB	-0.0128282	0.664212	0.999592
rs4567782	IL-1 alpha	-0.0175055	0.435475	0.999592
rs4567782	OSM	0.00307578	0.946201	0.999592
rs4567782	IL2	0.0237466	0.00674342	0.708163
rs4567782	CXCL1	0.0424486	0.219723	0.999592
rs4567782	TSLP	-0.0233618	0.404677	0.999592
rs4567782	CCL4	-0.0351315	0.282117	0.999592
rs4567782	CD6	-0.0998301	0.000122907	0.144816
rs4567782	SCF	-0.0201505	0.387066	0.999592
rs4567782	IL18	0.00453296	0.86261	0.999592
rs4567782	SLAMF1	-0.0498545	0.0497877	0.999592
rs4567782	TGF-alpha	-0.0262277	0.131487	0.999592
rs4567782	MCP-4	-0.0125104	0.732322	0.999592
rs4567782	CCL11	-0.0153648	0.59289	0.999592
rs4567782	TNFSF14	-0.0208237	0.508344	0.999592
rs4567782	FGF-23	-0.000277303	0.993921	0.999592
rs4567782	IL-10RA	0.021452	0.566755	0.999592
rs4567782	FGF-5	0.00290209	0.747808	0.999592
rs4567782	MMP-1	0.0873813	0.101849	0.999592
rs4567782	LIF-R	-0.0251178	0.147365	0.999592
rs4567782	FGF-21	-0.00156798	0.980984	0.999592
rs4567782	CCL19	0.0258147	0.475699	0.999592
rs4567782	IL-15RA	-0.0156335	0.248081	0.999592
rs4567782	IL-10RB	-0.0132196	0.394883	0.999592
rs4567782	IL-22 RA1	-0.0296299	0.312205	0.999592
rs4567782	IL-18R1	-0.0301531	0.191808	0.999592
rs4567782	PD-L1	-0.0020237	0.93077	0.999592
rs4567782	Beta-NGF	0.00512209	0.695665	0.999592
rs4567782	CXCL5	0.0400948	0.435786	0.999592
rs4567782	TRANCE	-0.00582095	0.857908	0.999592
rs4567782	HGF	-0.0341432	0.153351	0.999592
rs4567782	IL-12B	-0.0531045	0.143677	0.999592
rs4567782	IL-24	-0.00692208	0.845289	0.999592
rs4567782	IL13	0.000870155	0.986366	0.999592
rs4567782	ARTN	-0.00287917	0.914809	0.999592
rs4567782	MMP-10	0.0291487	0.360199	0.999592
rs4567782	IL10	0.0348511	0.471732	0.999592
rs4567782	CCL23	-0.000513501	0.980894	0.999592
rs4567782	CD5	-0.0453328	0.0139314	0.861952
rs4567782	CCL3	-0.0232046	0.486287	0.999592
rs4567782	Flt3L	0.0365636	0.208099	0.999592
rs4567782	CXCL6	0.0146574	0.721385	0.999592
rs4567782	CXCL10	-0.0730946	0.144338	0.999592
rs4567782	4E-BP1	0.0432765	0.345775	0.999592
rs4567782	IL-20	0.0104297	0.584854	0.999592
rs4567782	SIRT2	0.0853618	0.117016	0.999592
rs4567782	CCL28	-0.00853204	0.724494	0.999592
rs4567782	DNER	-0.0235332	0.109352	0.999592
rs4567782	EN-RAGE	-0.025046	0.48293	0.999592
rs4567782	CD40	0.0283401	0.238263	0.999592
rs4567782	IL33	0.0138527	0.432574	0.999592
rs4567782	FGF-19	0.00349423	0.948674	0.999592
rs4567782	IL4	0.126586	0.00854659	0.708163
rs4567782	LIF	0.00214379	0.918586	0.999592
rs4567782	NRTN	0.0758915	0.00568073	0.705687
rs4567782	MCP-2	0.00908604	0.788885	0.999592
rs4567782	CASP-8	0.0337074	0.303321	0.999592
rs4567782	CCL25	-0.0533602	0.088877	0.999592
rs4567782	CX3CL1	-0.0130838	0.554169	0.999592
rs4567782	TNFRSF9	0.00301398	0.912052	0.999592
rs4567782	NT-3	0.000952028	0.968162	0.999592
rs4567782	TWEAK	-0.0382431	0.03455	0.905175
rs4567782	CCL20	-0.0571413	0.242237	0.999592
rs4567782	ST1A1	0.0698859	0.0735799	0.999592
rs4567782	STAMBP	0.0804206	0.121742	0.999592
rs4567782	IL5	0.015816	0.813294	0.999592
rs4567782	ADA	-0.0183411	0.412204	0.999592
rs4567782	TNFB	-0.0235298	0.303702	0.999592
rs4567782	CSF-1	-0.00112799	0.925873	0.999592
rs4567782	TNF	-0.133772	0.160853	0.999592
rs4567782	IFN-gamma	-0.105234	0.0752044	0.999592
rs9894893	IL8	0.0408964	0.425297	0.999592
rs9894893	VEGFA	0.00228817	0.922737	0.999592
rs9894893	CD8A	-0.058961	0.108542	0.999592
rs9894893	MCP-3	-0.0289409	0.32276	0.999592
rs9894893	GDNF	-0.00720644	0.789096	0.999592
rs9894893	CDCP1	-0.0707555	0.0458996	0.999592
rs9894893	CD244	-0.00462193	0.860662	0.999592
rs9894893	IL7	0.00479663	0.888628	0.999592
rs9894893	OPG	-0.0347983	0.121823	0.999592
rs9894893	LAP TGF-beta-1	0.00237559	0.931435	0.999592
rs9894893	uPA	-0.0172625	0.432032	0.999592
rs9894893	IL6	-0.0103384	0.81372	0.999592
rs9894893	IL-17C	0.0319461	0.269883	0.999592
rs9894893	MCP-1	-0.0103782	0.673278	0.999592
rs9894893	IL-17A	0.00396025	0.920612	0.999592
rs9894893	CXCL11	0.0416856	0.432824	0.999592
rs9894893	AXIN1	0.0803667	0.186773	0.999592
rs9894893	TRAIL	-0.0281955	0.101971	0.999592
rs9894893	IL-20RA	0.00688816	0.782159	0.999592
rs9894893	CXCL9	-0.0127166	0.811971	0.999592
rs9894893	CST5	-0.0109685	0.640062	0.999592
rs9894893	IL-2RB	-0.00590165	0.851284	0.999592
rs9894893	IL-1 alpha	-0.00547603	0.812519	0.999592
rs9894893	OSM	0.0211525	0.655412	0.999592
rs9894893	IL2	0.0244054	0.007231	0.708163
rs9894893	CXCL1	0.0292612	0.40855	0.999592
rs9894893	TSLP	-0.0210811	0.478005	0.999592
rs9894893	CCL4	-0.0254361	0.446123	0.999592
rs9894893	CD6	-0.0973744	0.000330294	0.187977
rs9894893	SCF	-0.00688146	0.778476	0.999592
rs9894893	IL18	-0.000723288	0.978958	0.999592
rs9894893	SLAMF1	-0.0494044	0.0643231	0.999592
rs9894893	TGF-alpha	-0.0245851	0.173083	0.999592
rs9894893	MCP-4	-0.00358238	0.925366	0.999592
rs9894893	CCL11	-0.000688263	0.981793	0.999592
rs9894893	TNFSF14	-0.0348032	0.291396	0.999592
rs9894893	FGF-23	-0.00866529	0.81286	0.999592
rs9894893	IL-10RA	0.0129534	0.744872	0.999592
rs9894893	FGF-5	0.00111249	0.90696	0.999592
rs9894893	MMP-1	0.0790918	0.157109	0.999592
rs9894893	LIF-R	-0.0285251	0.116453	0.999592
rs9894893	FGF-21	-0.0040554	0.953155	0.999592
rs9894893	CCL19	0.0303769	0.417407	0.999592
rs9894893	IL-15RA	-0.0119866	0.40318	0.999592
rs9894893	IL-10RB	-0.0174125	0.283433	0.999592
rs9894893	IL-22 RA1	-0.0533249	0.0664737	0.999592
rs9894893	IL-18R1	-0.0352503	0.142594	0.999592
rs9894893	PD-L1	-0.00238297	0.922028	0.999592
rs9894893	Beta-NGF	0.00203815	0.881854	0.999592
rs9894893	CXCL5	0.0388845	0.467174	0.999592
rs9894893	TRANCE	0.00443344	0.895156	0.999592
rs9894893	HGF	-0.0356501	0.153435	0.999592
rs9894893	IL-12B	-0.0532929	0.153397	0.999592
rs9894893	IL-24	-0.00433192	0.906221	0.999592
rs9894893	IL13	-0.0157563	0.768221	0.999592
rs9894893	ARTN	-0.009522	0.73681	0.999592
rs9894893	MMP-10	0.0418764	0.20536	0.999592
rs9894893	IL10	0.0417313	0.405535	0.999592
rs9894893	CCL23	-0.0036888	0.867269	0.999592
rs9894893	CD5	-0.0406637	0.0358857	0.920031
rs9894893	CCL3	-0.0205755	0.545303	0.999592
rs9894893	Flt3L	0.0388781	0.201482	0.999592
rs9894893	CXCL6	-0.0012598	0.976472	0.999592
rs9894893	CXCL10	-0.0623401	0.236131	0.999592
rs9894893	4E-BP1	0.0395094	0.412546	0.999592
rs9894893	IL-20	0.0146854	0.464086	0.999592
rs9894893	SIRT2	0.0751154	0.183655	0.999592
rs9894893	CCL28	-0.00336595	0.8951	0.999592
rs9894893	DNER	-0.024541	0.10873	0.999592
rs9894893	EN-RAGE	-0.0154388	0.679116	0.999592
rs9894893	CD40	0.0200769	0.420419	0.999592
rs9894893	IL33	0.0148232	0.428011	0.999592
rs9894893	FGF-19	0.0148487	0.792839	0.999592
rs9894893	IL4	0.112401	0.0253491	0.87995
rs9894893	LIF	-0.00717807	0.747221	0.999592
rs9894893	NRTN	0.0772191	0.00869243	0.708163
rs9894893	MCP-2	0.021168	0.546119	0.999592
rs9894893	CASP-8	0.0268931	0.429991	0.999592
rs9894893	CCL25	-0.0464033	0.156056	0.999592
rs9894893	CX3CL1	-0.00529145	0.818814	0.999592
rs9894893	TNFRSF9	0.0169097	0.553226	0.999592
rs9894893	NT-3	-0.00126514	0.959884	0.999592
rs9894893	TWEAK	-0.0400974	0.0327212	0.890884
rs9894893	CCL20	-0.0396595	0.430657	0.999592
rs9894893	ST1A1	0.0604802	0.134953	0.999592
rs9894893	STAMBP	0.0694907	0.198034	0.999592
rs9894893	IL5	0.0319067	0.642429	0.999592
rs9894893	ADA	-0.0201939	0.39138	0.999592
rs9894893	TNFB	-0.0277955	0.245264	0.999592
rs9894893	CSF-1	-0.00433153	0.731974	0.999592
rs9894893	TNF	-0.152322	0.118546	0.999592
rs9894893	IFN-gamma	-0.0956265	0.123388	0.999592
rs9909093	IL8	0.0408964	0.425297	0.999592
rs9909093	VEGFA	0.00228817	0.922737	0.999592
rs9909093	CD8A	-0.058961	0.108542	0.999592
rs9909093	MCP-3	-0.0289409	0.32276	0.999592
rs9909093	GDNF	-0.00720644	0.789096	0.999592
rs9909093	CDCP1	-0.0707555	0.0458996	0.999592
rs9909093	CD244	-0.00462193	0.860662	0.999592
rs9909093	IL7	0.00479663	0.888628	0.999592
rs9909093	OPG	-0.0347983	0.121823	0.999592
rs9909093	LAP TGF-beta-1	0.00237559	0.931435	0.999592
rs9909093	uPA	-0.0172625	0.432032	0.999592
rs9909093	IL6	-0.0103384	0.81372	0.999592
rs9909093	IL-17C	0.0319461	0.269883	0.999592
rs9909093	MCP-1	-0.0103782	0.673278	0.999592
rs9909093	IL-17A	0.00396025	0.920612	0.999592
rs9909093	CXCL11	0.0416856	0.432824	0.999592
rs9909093	AXIN1	0.0803667	0.186773	0.999592
rs9909093	TRAIL	-0.0281955	0.101971	0.999592
rs9909093	IL-20RA	0.00688816	0.782159	0.999592
rs9909093	CXCL9	-0.0127166	0.811971	0.999592
rs9909093	CST5	-0.0109685	0.640062	0.999592
rs9909093	IL-2RB	-0.00590165	0.851284	0.999592
rs9909093	IL-1 alpha	-0.00547603	0.812519	0.999592
rs9909093	OSM	0.0211525	0.655412	0.999592
rs9909093	IL2	0.0244054	0.007231	0.708163
rs9909093	CXCL1	0.0292612	0.40855	0.999592
rs9909093	TSLP	-0.0210811	0.478005	0.999592
rs9909093	CCL4	-0.0254361	0.446123	0.999592
rs9909093	CD6	-0.0973744	0.000330294	0.187977
rs9909093	SCF	-0.00688146	0.778476	0.999592
rs9909093	IL18	-0.000723288	0.978958	0.999592
rs9909093	SLAMF1	-0.0494044	0.0643231	0.999592
rs9909093	TGF-alpha	-0.0245851	0.173083	0.999592
rs9909093	MCP-4	-0.00358238	0.925366	0.999592
rs9909093	CCL11	-0.000688263	0.981793	0.999592
rs9909093	TNFSF14	-0.0348032	0.291396	0.999592
rs9909093	FGF-23	-0.00866529	0.81286	0.999592
rs9909093	IL-10RA	0.0129534	0.744872	0.999592
rs9909093	FGF-5	0.00111249	0.90696	0.999592
rs9909093	MMP-1	0.0790918	0.157109	0.999592
rs9909093	LIF-R	-0.0285251	0.116453	0.999592
rs9909093	FGF-21	-0.0040554	0.953155	0.999592
rs9909093	CCL19	0.0303769	0.417407	0.999592
rs9909093	IL-15RA	-0.0119866	0.40318	0.999592
rs9909093	IL-10RB	-0.0174125	0.283433	0.999592
rs9909093	IL-22 RA1	-0.0533249	0.0664737	0.999592
rs9909093	IL-18R1	-0.0352503	0.142594	0.999592
rs9909093	PD-L1	-0.00238297	0.922028	0.999592
rs9909093	Beta-NGF	0.00203815	0.881854	0.999592
rs9909093	CXCL5	0.0388845	0.467174	0.999592
rs9909093	TRANCE	0.00443344	0.895156	0.999592
rs9909093	HGF	-0.0356501	0.153435	0.999592
rs9909093	IL-12B	-0.0532929	0.153397	0.999592
rs9909093	IL-24	-0.00433192	0.906221	0.999592
rs9909093	IL13	-0.0157563	0.768221	0.999592
rs9909093	ARTN	-0.009522	0.73681	0.999592
rs9909093	MMP-10	0.0418764	0.20536	0.999592
rs9909093	IL10	0.0417313	0.405535	0.999592
rs9909093	CCL23	-0.0036888	0.867269	0.999592
rs9909093	CD5	-0.0406637	0.0358857	0.920031
rs9909093	CCL3	-0.0205755	0.545303	0.999592
rs9909093	Flt3L	0.0388781	0.201482	0.999592
rs9909093	CXCL6	-0.0012598	0.976472	0.999592
rs9909093	CXCL10	-0.0623401	0.236131	0.999592
rs9909093	4E-BP1	0.0395094	0.412546	0.999592
rs9909093	IL-20	0.0146854	0.464086	0.999592
rs9909093	SIRT2	0.0751154	0.183655	0.999592
rs9909093	CCL28	-0.00336595	0.8951	0.999592
rs9909093	DNER	-0.024541	0.10873	0.999592
rs9909093	EN-RAGE	-0.0154388	0.679116	0.999592
rs9909093	CD40	0.0200769	0.420419	0.999592
rs9909093	IL33	0.0148232	0.428011	0.999592
rs9909093	FGF-19	0.0148487	0.792839	0.999592
rs9909093	IL4	0.112401	0.0253491	0.87995
rs9909093	LIF	-0.00717807	0.747221	0.999592
rs9909093	NRTN	0.0772191	0.00869243	0.708163
rs9909093	MCP-2	0.021168	0.546119	0.999592
rs9909093	CASP-8	0.0268931	0.429991	0.999592
rs9909093	CCL25	-0.0464033	0.156056	0.999592
rs9909093	CX3CL1	-0.00529145	0.818814	0.999592
rs9909093	TNFRSF9	0.0169097	0.553226	0.999592
rs9909093	NT-3	-0.00126514	0.959884	0.999592
rs9909093	TWEAK	-0.0400974	0.0327212	0.890884
rs9909093	CCL20	-0.0396595	0.430657	0.999592
rs9909093	ST1A1	0.0604802	0.134953	0.999592
rs9909093	STAMBP	0.0694907	0.198034	0.999592
rs9909093	IL5	0.0319067	0.642429	0.999592
rs9909093	ADA	-0.0201939	0.39138	0.999592
rs9909093	TNFB	-0.0277955	0.245264	0.999592
rs9909093	CSF-1	-0.00433153	0.731974	0.999592
rs9909093	TNF	-0.152322	0.118546	0.999592
rs9909093	IFN-gamma	-0.0956265	0.123388	0.999592
rs57411618	IL8	0.0306789	0.547241	0.999592
rs57411618	VEGFA	-0.00954343	0.683906	0.999592
rs57411618	CD8A	-0.0731692	0.0449444	0.999154
rs57411618	MCP-3	-0.0420065	0.148478	0.999592
rs57411618	GDNF	-0.0187144	0.484426	0.999592
rs57411618	CDCP1	-0.0926836	0.00843707	0.708163
rs57411618	CD244	-0.0123238	0.637581	0.999592
rs57411618	IL7	-0.00702887	0.836369	0.999592
rs57411618	OPG	-0.0478594	0.0321181	0.883442
rs57411618	LAP TGF-beta-1	-0.0109356	0.690158	0.999592
rs57411618	uPA	-0.0328382	0.132321	0.999592
rs57411618	IL6	-0.0193458	0.657191	0.999592
rs57411618	IL-17C	0.0164195	0.568265	0.999592
rs57411618	MCP-1	-0.0206984	0.397266	0.999592
rs57411618	IL-17A	-0.00921425	0.815461	0.999592
rs57411618	CXCL11	0.0209333	0.691822	0.999592
rs57411618	AXIN1	0.0612963	0.310954	0.999592
rs57411618	TRAIL	-0.0344118	0.0444748	0.995108
rs57411618	IL-20RA	0.000103875	0.996652	0.999592
rs57411618	CXCL9	-0.0411962	0.437905	0.999592
rs57411618	CST5	-0.0271262	0.244302	0.999592
rs57411618	IL-2RB	-0.00580927	0.85265	0.999592
rs57411618	IL-1 alpha	-0.0036029	0.8752	0.999592
rs57411618	OSM	0.0275582	0.558427	0.999592
rs57411618	IL2	0.0195735	0.0302627	0.883442
rs57411618	CXCL1	0.00832713	0.812913	0.999592
rs57411618	TSLP	-0.0263646	0.37182	0.999592
rs57411618	CCL4	-0.0515603	0.119904	0.999592
rs57411618	CD6	-0.0983705	0.000261302	0.187977
rs57411618	SCF	-0.012572	0.604961	0.999592
rs57411618	IL18	-0.00873834	0.74842	0.999592
rs57411618	SLAMF1	-0.0558516	0.0352516	0.914508
rs57411618	TGF-alpha	-0.0243337	0.174734	0.999592
rs57411618	MCP-4	-0.0224375	0.554806	0.999592
rs57411618	CCL11	-0.0188073	0.530202	0.999592
rs57411618	TNFSF14	-0.0499259	0.127557	0.999592
rs57411618	FGF-23	-0.020974	0.564098	0.999592
rs57411618	IL-10RA	0.0286832	0.468262	0.999592
rs57411618	FGF-5	-0.00177278	0.851311	0.999592
rs57411618	MMP-1	0.0549278	0.322826	0.999592
rs57411618	LIF-R	-0.0306229	0.0898145	0.999592
rs57411618	FGF-21	-0.026886	0.69506	0.999592
rs57411618	CCL19	0.0312803	0.400654	0.999592
rs57411618	IL-15RA	-0.0198388	0.163622	0.999592
rs57411618	IL-10RB	-0.0213519	0.185492	0.999592
rs57411618	IL-22 RA1	-0.0538146	0.0623081	0.999592
rs57411618	IL-18R1	-0.0411349	0.0849939	0.999592
rs57411618	PD-L1	-0.0165097	0.494857	0.999592
rs57411618	Beta-NGF	-0.00267701	0.844245	0.999592
rs57411618	CXCL5	0.00913266	0.863557	0.999592
rs57411618	TRANCE	0.00666439	0.841966	0.999592
rs57411618	HGF	-0.0417403	0.0924638	0.999592
rs57411618	IL-12B	-0.0599127	0.106181	0.999592
rs57411618	IL-24	-0.0135423	0.710878	0.999592
rs57411618	IL13	-0.0159793	0.763563	0.999592
rs57411618	ARTN	-0.0159036	0.572086	0.999592
rs57411618	MMP-10	0.0388157	0.237449	0.999592
rs57411618	IL10	0.0264057	0.596352	0.999592
rs57411618	CCL23	-0.0120696	0.582035	0.999592
rs57411618	CD5	-0.0444828	0.0208483	0.861952
rs57411618	CCL3	-0.0446639	0.186208	0.999592
rs57411618	Flt3L	0.0331973	0.272371	0.999592
rs57411618	CXCL6	-0.0217638	0.608076	0.999592
rs57411618	CXCL10	-0.0829077	0.112682	0.999592
rs57411618	4E-BP1	0.0261918	0.584605	0.999592
rs57411618	IL-20	0.00610573	0.759354	0.999592
rs57411618	SIRT2	0.0578712	0.302646	0.999592
rs57411618	CCL28	-0.01639	0.518109	0.999592
rs57411618	DNER	-0.0291697	0.0549089	0.999592
rs57411618	EN-RAGE	-0.0315874	0.394237	0.999592
rs57411618	CD40	0.00599969	0.808558	0.999592
rs57411618	IL33	0.00561198	0.762676	0.999592
rs57411618	FGF-19	0.000452558	0.993572	0.999592
rs57411618	IL4	0.0823672	0.099328	0.999592
rs57411618	LIF	-0.0171104	0.439313	0.999592
rs57411618	NRTN	0.0828734	0.00458022	0.705687
rs57411618	MCP-2	0.00618162	0.859205	0.999592
rs57411618	CASP-8	0.0189677	0.575357	0.999592
rs57411618	CCL25	-0.0526563	0.105171	0.999592
rs57411618	CX3CL1	-0.00671685	0.769783	0.999592
rs57411618	TNFRSF9	0.00513288	0.856265	0.999592
rs57411618	NT-3	0.00304832	0.902916	0.999592
rs57411618	TWEAK	-0.0424767	0.0227731	0.861952
rs57411618	CCL20	-0.0586847	0.240435	0.999592
rs57411618	ST1A1	0.0499962	0.213692	0.999592
rs57411618	STAMBP	0.0535793	0.31795	0.999592
rs57411618	IL5	0.0203229	0.765978	0.999592
rs57411618	ADA	-0.0329699	0.158858	0.999592
rs57411618	TNFB	-0.0278149	0.241896	0.999592
rs57411618	CSF-1	-0.00602038	0.631843	0.999592
rs57411618	TNF	-0.15681	0.105756	0.999592
rs57411618	IFN-gamma	-0.092288	0.134482	0.999592
rs6505147	IL8	0.0267608	0.598797	0.999592
rs6505147	VEGFA	-0.0102687	0.660651	0.999592
rs6505147	CD8A	-0.0734952	0.0435483	0.985579
rs6505147	MCP-3	-0.0401852	0.166006	0.999592
rs6505147	GDNF	-0.0191385	0.47364	0.999592
rs6505147	CDCP1	-0.0915438	0.00913158	0.713669
rs6505147	CD244	-0.0123915	0.635016	0.999592
rs6505147	IL7	-0.00983835	0.772036	0.999592
rs6505147	OPG	-0.0487848	0.0285871	0.87995
rs6505147	LAP TGF-beta-1	-0.0120208	0.660562	0.999592
rs6505147	uPA	-0.0333371	0.125731	0.999592
rs6505147	IL6	-0.0202188	0.642069	0.999592
rs6505147	IL-17C	0.0160644	0.575852	0.999592
rs6505147	MCP-1	-0.0192642	0.429815	0.999592
rs6505147	IL-17A	-0.0111546	0.777073	0.999592
rs6505147	CXCL11	0.0206523	0.695139	0.999592
rs6505147	AXIN1	0.0550421	0.361914	0.999592
rs6505147	TRAIL	-0.0338271	0.0477523	0.999592
rs6505147	IL-20RA	0.000391554	0.987352	0.999592
rs6505147	CXCL9	-0.0432234	0.4147	0.999592
rs6505147	CST5	-0.0298454	0.199199	0.999592
rs6505147	IL-2RB	-0.00635223	0.838721	0.999592
rs6505147	IL-1 alpha	-0.00537678	0.8143	0.999592
rs6505147	OSM	0.0310398	0.508917	0.999592
rs6505147	IL2	0.0196715	0.0290985	0.87995
rs6505147	CXCL1	0.00309652	0.929723	0.999592
rs6505147	TSLP	-0.0259487	0.378403	0.999592
rs6505147	CCL4	-0.0527489	0.110834	0.999592
rs6505147	CD6	-0.0975375	0.00028616	0.187977
rs6505147	SCF	-0.0113302	0.640381	0.999592
rs6505147	IL18	-0.00882518	0.745485	0.999592
rs6505147	SLAMF1	-0.0564297	0.0330207	0.896167
rs6505147	TGF-alpha	-0.0235262	0.188558	0.999592
rs6505147	MCP-4	-0.0180577	0.63387	0.999592
rs6505147	CCL11	-0.0182355	0.541925	0.999592
rs6505147	TNFSF14	-0.049712	0.128387	0.999592
rs6505147	FGF-23	-0.0220865	0.542755	0.999592
rs6505147	IL-10RA	0.032617	0.408481	0.999592
rs6505147	FGF-5	-0.00189629	0.840752	0.999592
rs6505147	MMP-1	0.0539713	0.330302	0.999592
rs6505147	LIF-R	-0.0307651	0.087656	0.999592
rs6505147	FGF-21	-0.0266368	0.697136	0.999592
rs6505147	CCL19	0.0295291	0.426573	0.999592
rs6505147	IL-15RA	-0.0204403	0.150342	0.999592
rs6505147	IL-10RB	-0.0207243	0.197812	0.999592
rs6505147	IL-22 RA1	-0.0540367	0.0606847	0.999592
rs6505147	IL-18R1	-0.0426031	0.0738092	0.999592
rs6505147	PD-L1	-0.0168273	0.485669	0.999592
rs6505147	Beta-NGF	-0.00330242	0.808097	0.999592
rs6505147	CXCL5	0.00511445	0.92317	0.999592
rs6505147	TRANCE	0.0059376	0.858713	0.999592
rs6505147	HGF	-0.0408009	0.0993296	0.999592
rs6505147	IL-12B	-0.0578946	0.117718	0.999592
rs6505147	IL-24	-0.0151631	0.677458	0.999592
rs6505147	IL13	-0.0132465	0.802673	0.999592
rs6505147	ARTN	-0.0173975	0.53567	0.999592
rs6505147	MMP-10	0.0366018	0.264283	0.999592
rs6505147	IL10	0.0280466	0.572912	0.999592
rs6505147	CCL23	-0.0118399	0.588452	0.999592
rs6505147	CD5	-0.0436904	0.0229499	0.861952
rs6505147	CCL3	-0.0457542	0.174762	0.999592
rs6505147	Flt3L	0.0320668	0.288023	0.999592
rs6505147	CXCL6	-0.0240987	0.56932	0.999592
rs6505147	CXCL10	-0.0840066	0.10724	0.999592
rs6505147	4E-BP1	0.0271823	0.56966	0.999592
rs6505147	IL-20	0.00550631	0.781903	0.999592
rs6505147	SIRT2	0.0530613	0.343605	0.999592
rs6505147	CCL28	-0.0183552	0.468262	0.999592
rs6505147	DNER	-0.0299686	0.0480987	0.999592
rs6505147	EN-RAGE	-0.0328585	0.374466	0.999592
rs6505147	CD40	0.00428187	0.86243	0.999592
rs6505147	IL33	0.00599551	0.746475	0.999592
rs6505147	FGF-19	0.00344574	0.950987	0.999592
rs6505147	IL4	0.084203	0.0913166	0.999592
rs6505147	LIF	-0.0187559	0.395572	0.999592
rs6505147	NRTN	0.0812669	0.00533806	0.705687
rs6505147	MCP-2	0.00806487	0.8166	0.999592
rs6505147	CASP-8	0.0174022	0.606534	0.999592
rs6505147	CCL25	-0.0527228	0.103996	0.999592
rs6505147	CX3CL1	-0.00657573	0.774022	0.999592
rs6505147	TNFRSF9	0.00435835	0.877512	0.999592
rs6505147	NT-3	0.00253831	0.918927	0.999592
rs6505147	TWEAK	-0.0417538	0.0248892	0.878903
rs6505147	CCL20	-0.0650908	0.191918	0.999592
rs6505147	ST1A1	0.0439725	0.273133	0.999592
rs6505147	STAMBP	0.0502689	0.347765	0.999592
rs6505147	IL5	0.0227165	0.73883	0.999592
rs6505147	ADA	-0.0321418	0.168692	0.999592
rs6505147	TNFB	-0.0267099	0.260112	0.999592
rs6505147	CSF-1	-0.00569623	0.649616	0.999592
rs6505147	TNF	-0.146756	0.12928	0.999592
rs6505147	IFN-gamma	-0.0941927	0.125807	0.999592
rs7222308	IL8	0.0306789	0.547241	0.999592
rs7222308	VEGFA	-0.00954343	0.683906	0.999592
rs7222308	CD8A	-0.0731692	0.0449444	0.999154
rs7222308	MCP-3	-0.0420065	0.148478	0.999592
rs7222308	GDNF	-0.0187144	0.484426	0.999592
rs7222308	CDCP1	-0.0926836	0.00843707	0.708163
rs7222308	CD244	-0.0123238	0.637581	0.999592
rs7222308	IL7	-0.00702887	0.836369	0.999592
rs7222308	OPG	-0.0478594	0.0321181	0.883442
rs7222308	LAP TGF-beta-1	-0.0109356	0.690158	0.999592
rs7222308	uPA	-0.0328382	0.132321	0.999592
rs7222308	IL6	-0.0193458	0.657191	0.999592
rs7222308	IL-17C	0.0164195	0.568265	0.999592
rs7222308	MCP-1	-0.0206984	0.397266	0.999592
rs7222308	IL-17A	-0.00921425	0.815461	0.999592
rs7222308	CXCL11	0.0209333	0.691822	0.999592
rs7222308	AXIN1	0.0612963	0.310954	0.999592
rs7222308	TRAIL	-0.0344118	0.0444748	0.995108
rs7222308	IL-20RA	0.000103875	0.996652	0.999592
rs7222308	CXCL9	-0.0411962	0.437905	0.999592
rs7222308	CST5	-0.0271262	0.244302	0.999592
rs7222308	IL-2RB	-0.00580927	0.85265	0.999592
rs7222308	IL-1 alpha	-0.0036029	0.8752	0.999592
rs7222308	OSM	0.0275582	0.558427	0.999592
rs7222308	IL2	0.0195735	0.0302627	0.883442
rs7222308	CXCL1	0.00832713	0.812913	0.999592
rs7222308	TSLP	-0.0263646	0.37182	0.999592
rs7222308	CCL4	-0.0515603	0.119904	0.999592
rs7222308	CD6	-0.0983705	0.000261302	0.187977
rs7222308	SCF	-0.012572	0.604961	0.999592
rs7222308	IL18	-0.00873834	0.74842	0.999592
rs7222308	SLAMF1	-0.0558516	0.0352516	0.914508
rs7222308	TGF-alpha	-0.0243337	0.174734	0.999592
rs7222308	MCP-4	-0.0224375	0.554806	0.999592
rs7222308	CCL11	-0.0188073	0.530202	0.999592
rs7222308	TNFSF14	-0.0499259	0.127557	0.999592
rs7222308	FGF-23	-0.020974	0.564098	0.999592
rs7222308	IL-10RA	0.0286832	0.468262	0.999592
rs7222308	FGF-5	-0.00177278	0.851311	0.999592
rs7222308	MMP-1	0.0549278	0.322826	0.999592
rs7222308	LIF-R	-0.0306229	0.0898145	0.999592
rs7222308	FGF-21	-0.026886	0.69506	0.999592
rs7222308	CCL19	0.0312803	0.400654	0.999592
rs7222308	IL-15RA	-0.0198388	0.163622	0.999592
rs7222308	IL-10RB	-0.0213519	0.185492	0.999592
rs7222308	IL-22 RA1	-0.0538146	0.0623081	0.999592
rs7222308	IL-18R1	-0.0411349	0.0849939	0.999592
rs7222308	PD-L1	-0.0165097	0.494857	0.999592
rs7222308	Beta-NGF	-0.00267701	0.844245	0.999592
rs7222308	CXCL5	0.00913266	0.863557	0.999592
rs7222308	TRANCE	0.00666439	0.841966	0.999592
rs7222308	HGF	-0.0417403	0.0924638	0.999592
rs7222308	IL-12B	-0.0599127	0.106181	0.999592
rs7222308	IL-24	-0.0135423	0.710878	0.999592
rs7222308	IL13	-0.0159793	0.763563	0.999592
rs7222308	ARTN	-0.0159036	0.572086	0.999592
rs7222308	MMP-10	0.0388157	0.237449	0.999592
rs7222308	IL10	0.0264057	0.596352	0.999592
rs7222308	CCL23	-0.0120696	0.582035	0.999592
rs7222308	CD5	-0.0444828	0.0208483	0.861952
rs7222308	CCL3	-0.0446639	0.186208	0.999592
rs7222308	Flt3L	0.0331973	0.272371	0.999592
rs7222308	CXCL6	-0.0217638	0.608076	0.999592
rs7222308	CXCL10	-0.0829077	0.112682	0.999592
rs7222308	4E-BP1	0.0261918	0.584605	0.999592
rs7222308	IL-20	0.00610573	0.759354	0.999592
rs7222308	SIRT2	0.0578712	0.302646	0.999592
rs7222308	CCL28	-0.01639	0.518109	0.999592
rs7222308	DNER	-0.0291697	0.0549089	0.999592
rs7222308	EN-RAGE	-0.0315874	0.394237	0.999592
rs7222308	CD40	0.00599969	0.808558	0.999592
rs7222308	IL33	0.00561198	0.762676	0.999592
rs7222308	FGF-19	0.000452558	0.993572	0.999592
rs7222308	IL4	0.0823672	0.099328	0.999592
rs7222308	LIF	-0.0171104	0.439313	0.999592
rs7222308	NRTN	0.0828734	0.00458022	0.705687
rs7222308	MCP-2	0.00618162	0.859205	0.999592
rs7222308	CASP-8	0.0189677	0.575357	0.999592
rs7222308	CCL25	-0.0526563	0.105171	0.999592
rs7222308	CX3CL1	-0.00671685	0.769783	0.999592
rs7222308	TNFRSF9	0.00513288	0.856265	0.999592
rs7222308	NT-3	0.00304832	0.902916	0.999592
rs7222308	TWEAK	-0.0424767	0.0227731	0.861952
rs7222308	CCL20	-0.0586847	0.240435	0.999592
rs7222308	ST1A1	0.0499962	0.213692	0.999592
rs7222308	STAMBP	0.0535793	0.31795	0.999592
rs7222308	IL5	0.0203229	0.765978	0.999592
rs7222308	ADA	-0.0329699	0.158858	0.999592
rs7222308	TNFB	-0.0278149	0.241896	0.999592
rs7222308	CSF-1	-0.00602038	0.631843	0.999592
rs7222308	TNF	-0.15681	0.105756	0.999592
rs7222308	IFN-gamma	-0.092288	0.134482	0.999592
rs12600855	IL8	-0.0311366	0.5468	0.999592
rs12600855	VEGFA	0.00607916	0.798098	0.999592
rs12600855	CD8A	0.0808249	0.0288685	0.87995
rs12600855	MCP-3	0.0447472	0.128928	0.999592
rs12600855	GDNF	0.0229969	0.396683	0.999592
rs12600855	CDCP1	0.0824614	0.0208539	0.861952
rs12600855	CD244	0.0083925	0.751677	0.999592
rs12600855	IL7	-0.00134794	0.968835	0.999592
rs12600855	OPG	0.0449278	0.047264	0.999592
rs12600855	LAP TGF-beta-1	0.0111387	0.688774	0.999592
rs12600855	uPA	0.0332091	0.133281	0.999592
rs12600855	IL6	0.0135257	0.759569	0.999592
rs12600855	IL-17C	-0.0147431	0.613302	0.999592
rs12600855	MCP-1	0.0217646	0.379937	0.999592
rs12600855	IL-17A	0.0128007	0.749107	0.999592
rs12600855	CXCL11	-0.0255795	0.632808	0.999592
rs12600855	AXIN1	-0.0655998	0.284784	0.999592
rs12600855	TRAIL	0.0346185	0.0461413	0.999592
rs12600855	IL-20RA	0.000267515	0.991494	0.999592
rs12600855	CXCL9	0.0393994	0.464298	0.999592
rs12600855	CST5	0.0305497	0.195836	0.999592
rs12600855	IL-2RB	0.00599331	0.850082	0.999592
rs12600855	IL-1 alpha	0.00663757	0.775331	0.999592
rs12600855	OSM	-0.0191311	0.688652	0.999592
rs12600855	IL2	-0.0187446	0.0407214	0.963253
rs12600855	CXCL1	-0.0210906	0.55431	0.999592
rs12600855	TSLP	0.0252056	0.39921	0.999592
rs12600855	CCL4	0.0517332	0.123773	0.999592
rs12600855	CD6	0.0984792	0.000312315	0.187977
rs12600855	SCF	0.011452	0.642094	0.999592
rs12600855	IL18	0.00379214	0.890806	0.999592
rs12600855	SLAMF1	0.0510999	0.057476	0.999592
rs12600855	TGF-alpha	0.0235701	0.194767	0.999592
rs12600855	MCP-4	0.0222301	0.56384	0.999592
rs12600855	CCL11	0.0210461	0.488389	0.999592
rs12600855	TNFSF14	0.0539083	0.10457	0.999592
rs12600855	FGF-23	0.0159564	0.665163	0.999592
rs12600855	IL-10RA	-0.0208261	0.603466	0.999592
rs12600855	FGF-5	7.92318e-05	0.993407	0.999592
rs12600855	MMP-1	-0.0600187	0.286586	0.999592
rs12600855	LIF-R	0.0310707	0.0895538	0.999592
rs12600855	FGF-21	0.0275194	0.692274	0.999592
rs12600855	CCL19	-0.0297227	0.430864	0.999592
rs12600855	IL-15RA	0.0178681	0.215939	0.999592
rs12600855	IL-10RB	0.0183844	0.260865	0.999592
rs12600855	IL-22 RA1	0.0576318	0.0489111	0.999592
rs12600855	IL-18R1	0.0342142	0.15773	0.999592
rs12600855	PD-L1	0.0146069	0.551382	0.999592
rs12600855	Beta-NGF	0.000294434	0.982995	0.999592
rs12600855	CXCL5	-0.0238362	0.658173	0.999592
rs12600855	TRANCE	-0.00588036	0.862236	0.999592
rs12600855	HGF	0.0411824	0.10155	0.999592
rs12600855	IL-12B	0.0579725	0.123097	0.999592
rs12600855	IL-24	0.0202249	0.585078	0.999592
rs12600855	IL13	0.0154304	0.774481	0.999592
rs12600855	ARTN	0.0143006	0.616295	0.999592
rs12600855	MMP-10	-0.0434824	0.191716	0.999592
rs12600855	IL10	-0.0367013	0.46772	0.999592
rs12600855	CCL23	0.0106226	0.632779	0.999592
rs12600855	CD5	0.043398	0.0261866	0.87995
rs12600855	CCL3	0.0283979	0.407226	0.999592
rs12600855	Flt3L	-0.0340717	0.266481	0.999592
rs12600855	CXCL6	0.017878	0.677765	0.999592
rs12600855	CXCL10	0.0869008	0.100985	0.999592
rs12600855	4E-BP1	-0.0201695	0.677975	0.999592
rs12600855	IL-20	-0.00587879	0.771107	0.999592
rs12600855	SIRT2	-0.0669482	0.239467	0.999592
rs12600855	CCL28	0.0179738	0.484502	0.999592
rs12600855	DNER	0.0266923	0.083214	0.999592
rs12600855	EN-RAGE	0.0280958	0.454802	0.999592
rs12600855	CD40	-0.00343427	0.891191	0.999592
rs12600855	IL33	-0.00219052	0.907447	0.999592
rs12600855	FGF-19	0.0149929	0.792352	0.999592
rs12600855	IL4	-0.0797844	0.115348	0.999592
rs12600855	LIF	0.0228347	0.308604	0.999592
rs12600855	NRTN	-0.0845355	0.00433448	0.705687
rs12600855	MCP-2	-0.00543948	0.877637	0.999592
rs12600855	CASP-8	-0.0201886	0.556449	0.999592
rs12600855	CCL25	0.0497941	0.130735	0.999592
rs12600855	CX3CL1	0.00389671	0.867001	0.999592
rs12600855	TNFRSF9	-0.00436785	0.879159	0.999592
rs12600855	NT-3	-0.00451917	0.85843	0.999592
rs12600855	TWEAK	0.0437214	0.0207698	0.861952
rs12600855	CCL20	0.0573275	0.258009	0.999592
rs12600855	ST1A1	-0.0627796	0.123435	0.999592
rs12600855	STAMBP	-0.0593671	0.275029	0.999592
rs12600855	IL5	-0.00384459	0.95571	0.999592
rs12600855	ADA	0.0267945	0.258806	0.999592
rs12600855	TNFB	0.0269084	0.264135	0.999592
rs12600855	CSF-1	0.00258964	0.838915	0.999592
rs12600855	TNF	0.173236	0.0779133	0.999592
rs12600855	IFN-gamma	0.0994187	0.111725	0.999592
rs56382980	IL8	0.041694	0.423037	0.999592
rs56382980	VEGFA	0.00613864	0.797592	0.999592
rs56382980	CD8A	-0.0663919	0.0748432	0.999592
rs56382980	MCP-3	-0.0313848	0.290524	0.999592
rs56382980	GDNF	-0.0112344	0.681055	0.999592
rs56382980	CDCP1	-0.0598455	0.096166	0.999592
rs56382980	CD244	-0.00042174	0.987404	0.999592
rs56382980	IL7	0.0136333	0.694807	0.999592
rs56382980	OPG	-0.0314945	0.167581	0.999592
rs56382980	LAP TGF-beta-1	0.00254744	0.92754	0.999592
rs56382980	uPA	-0.0172187	0.439825	0.999592
rs56382980	IL6	-0.00419157	0.92498	0.999592
rs56382980	IL-17C	0.0307186	0.295704	0.999592
rs56382980	MCP-1	-0.0111803	0.654347	0.999592
rs56382980	IL-17A	0.000697795	0.98619	0.999592
rs56382980	CXCL11	0.0470302	0.383054	0.999592
rs56382980	AXIN1	0.0853591	0.166924	0.999592
rs56382980	TRAIL	-0.028261	0.106171	0.999592
rs56382980	IL-20RA	0.00671031	0.790621	0.999592
rs56382980	CXCL9	-0.0101049	0.852196	0.999592
rs56382980	CST5	-0.013998	0.556374	0.999592
rs56382980	IL-2RB	-0.00609749	0.848585	0.999592
rs56382980	IL-1 alpha	-0.00861345	0.713078	0.999592
rs56382980	OSM	0.0124464	0.795784	0.999592
rs56382980	IL2	0.0237278	0.0100652	0.741704
rs56382980	CXCL1	0.0428318	0.233013	0.999592
rs56382980	TSLP	-0.0197955	0.51099	0.999592
rs56382980	CCL4	-0.0249031	0.462202	0.999592
rs56382980	CD6	-0.0975643	0.000391989	0.189673
rs56382980	SCF	-0.00559238	0.821722	0.999592
rs56382980	IL18	0.00451961	0.87095	0.999592
rs56382980	SLAMF1	-0.0444569	0.100906	0.999592
rs56382980	TGF-alpha	-0.0238447	0.192802	0.999592
rs56382980	MCP-4	-0.00284436	0.941558	0.999592
rs56382980	CCL11	-0.00244935	0.936198	0.999592
rs56382980	TNFSF14	-0.0384553	0.250503	0.999592
rs56382980	FGF-23	-0.00323771	0.930524	0.999592
rs56382980	IL-10RA	0.00455354	0.910229	0.999592
rs56382980	FGF-5	0.0029131	0.762913	0.999592
rs56382980	MMP-1	0.0850252	0.133796	0.999592
rs56382980	LIF-R	-0.0289518	0.116303	0.999592
rs56382980	FGF-21	-0.00405879	0.953787	0.999592
rs56382980	CCL19	0.028805	0.448498	0.999592
rs56382980	IL-15RA	-0.0097793	0.501461	0.999592
rs56382980	IL-10RB	-0.0143103	0.384953	0.999592
rs56382980	IL-22 RA1	-0.0572425	0.052135	0.999592
rs56382980	IL-18R1	-0.0281025	0.249372	0.999592
rs56382980	PD-L1	-5.69748e-05	0.99816	0.99976
rs56382980	Beta-NGF	0.00459037	0.74145	0.999592
rs56382980	CXCL5	0.0546825	0.313473	0.999592
rs56382980	TRANCE	0.00358007	0.916462	0.999592
rs56382980	HGF	-0.0349518	0.167764	0.999592
rs56382980	IL-12B	-0.051197	0.176456	0.999592
rs56382980	IL-24	-0.0108525	0.771158	0.999592
rs56382980	IL13	-0.0152107	0.779157	0.999592
rs56382980	ARTN	-0.00772638	0.788091	0.999592
rs56382980	MMP-10	0.0467433	0.163475	0.999592
rs56382980	IL10	0.052654	0.30088	0.999592
rs56382980	CCL23	-0.00198862	0.929236	0.999592
rs56382980	CD5	-0.0395005	0.044561	0.995108
rs56382980	CCL3	-0.00341789	0.921124	0.999592
rs56382980	Flt3L	0.0399684	0.195544	0.999592
rs56382980	CXCL6	0.0032589	0.940058	0.999592
rs56382980	CXCL10	-0.06588	0.217174	0.999592
rs56382980	4E-BP1	0.0338192	0.489368	0.999592
rs56382980	IL-20	0.0147134	0.469674	0.999592
rs56382980	SIRT2	0.084893	0.13853	0.999592
rs56382980	CCL28	-0.00460919	0.858749	0.999592
rs56382980	DNER	-0.0219238	0.157917	0.999592
rs56382980	EN-RAGE	-0.0114585	0.762186	0.999592
rs56382980	CD40	0.0178935	0.4791	0.999592
rs56382980	IL33	0.0116284	0.539998	0.999592
rs56382980	FGF-19	-0.000397762	0.994467	0.999592
rs56382980	IL4	0.110752	0.0298949	0.883119
rs56382980	LIF	-0.0127131	0.57365	0.999592
rs56382980	NRTN	0.0788312	0.00828177	0.708163
rs56382980	MCP-2	0.0208611	0.557671	0.999592
rs56382980	CASP-8	0.0283849	0.411615	0.999592
rs56382980	CCL25	-0.0433747	0.191292	0.999592
rs56382980	CX3CL1	-0.00239622	0.918562	0.999592
rs56382980	TNFRSF9	0.0164844	0.568862	0.999592
rs56382980	NT-3	0.000103962	0.996749	0.999592
rs56382980	TWEAK	-0.0413374	0.0300029	0.883119
rs56382980	CCL20	-0.0377902	0.459214	0.999592
rs56382980	ST1A1	0.0738109	0.0720692	0.999592
rs56382980	STAMBP	0.0758877	0.165865	0.999592
rs56382980	IL5	0.0155521	0.82349	0.999592
rs56382980	ADA	-0.0135913	0.569667	0.999592
rs56382980	TNFB	-0.0269061	0.267608	0.999592
rs56382980	CSF-1	-0.000808364	0.949766	0.999592
rs56382980	TNF	-0.169031	0.0877244	0.999592
rs56382980	IFN-gamma	-0.103062	0.101663	0.999592
rs34625018	IL8	0.0658194	0.300686	0.999592
rs34625018	VEGFA	0.0369483	0.206377	0.999592
rs34625018	CD8A	-0.0845565	0.0633769	0.999592
rs34625018	MCP-3	-0.0292216	0.420747	0.999592
rs34625018	GDNF	0.0193687	0.562021	0.999592
rs34625018	CDCP1	-0.035542	0.419091	0.999592
rs34625018	CD244	0.0290764	0.373054	0.999592
rs34625018	IL7	0.0225099	0.596072	0.999592
rs34625018	OPG	-0.0239514	0.390648	0.999592
rs34625018	LAP TGF-beta-1	0.0153704	0.653441	0.999592
rs34625018	uPA	0.00587432	0.829298	0.999592
rs34625018	IL6	0.053201	0.327997	0.999592
rs34625018	IL-17C	0.00982561	0.784395	0.999592
rs34625018	MCP-1	-0.000256907	0.993284	0.999592
rs34625018	IL-17A	0.0227953	0.643691	0.999592
rs34625018	CXCL11	0.0693043	0.292869	0.999592
rs34625018	AXIN1	0.108325	0.151217	0.999592
rs34625018	TRAIL	-0.0185084	0.386866	0.999592
rs34625018	IL-20RA	-0.00770386	0.803046	0.999592
rs34625018	CXCL9	-0.0206237	0.75569	0.999592
rs34625018	CST5	0.010599	0.715548	0.999592
rs34625018	IL-2RB	-0.0431191	0.269125	0.999592
rs34625018	IL-1 alpha	0.0304401	0.287503	0.999592
rs34625018	OSM	-0.0101584	0.862782	0.999592
rs34625018	IL2	0.0143237	0.204293	0.999592
rs34625018	CXCL1	0.0420577	0.338027	0.999592
rs34625018	TSLP	-0.0594275	0.106381	0.999592
rs34625018	CCL4	0.0149769	0.717536	0.999592
rs34625018	CD6	-0.0512659	0.12851	0.999592
rs34625018	SCF	0.00337744	0.911341	0.999592
rs34625018	IL18	0.0263418	0.438437	0.999592
rs34625018	SLAMF1	-0.0285734	0.388552	0.999592
rs34625018	TGF-alpha	-0.0278339	0.213565	0.999592
rs34625018	MCP-4	0.0340852	0.472182	0.999592
rs34625018	CCL11	-0.002036	0.956581	0.999592
rs34625018	TNFSF14	-0.000414556	0.991916	0.999592
rs34625018	FGF-23	0.00160197	0.971843	0.999592
rs34625018	IL-10RA	-0.0205466	0.677198	0.999592
rs34625018	FGF-5	0.00568484	0.630026	0.999592
rs34625018	MMP-1	0.0964806	0.163946	0.999592
rs34625018	LIF-R	-0.00475406	0.832994	0.999592
rs34625018	FGF-21	0.107695	0.208133	0.999592
rs34625018	CCL19	0.0430822	0.353614	0.999592
rs34625018	IL-15RA	0.00114877	0.948492	0.999592
rs34625018	IL-10RB	-0.00965477	0.631555	0.999592
rs34625018	IL-22 RA1	-0.0364001	0.312655	0.999592
rs34625018	IL-18R1	0.0031203	0.916686	0.999592
rs34625018	PD-L1	0.0332085	0.271138	0.999592
rs34625018	Beta-NGF	-0.00981357	0.563824	0.999592
rs34625018	CXCL5	-0.00645853	0.922423	0.999592
rs34625018	TRANCE	-0.0302584	0.468155	0.999592
rs34625018	HGF	-0.0174343	0.573606	0.999592
rs34625018	IL-12B	-0.07316	0.113923	0.999592
rs34625018	IL-24	-0.0265932	0.560887	0.999592
rs34625018	IL13	0.00242325	0.970842	0.999592
rs34625018	ARTN	-0.0291851	0.406032	0.999592
rs34625018	MMP-10	0.00813706	0.84275	0.999592
rs34625018	IL10	0.0304589	0.624445	0.999592
rs34625018	CCL23	-0.00173527	0.949443	0.999592
rs34625018	CD5	-0.0281132	0.24243	0.999592
rs34625018	CCL3	0.0365165	0.386611	0.999592
rs34625018	Flt3L	0.0150898	0.689395	0.999592
rs34625018	CXCL6	0.0151756	0.774479	0.999592
rs34625018	CXCL10	-0.0441473	0.498754	0.999592
rs34625018	4E-BP1	0.0529326	0.375936	0.999592
rs34625018	IL-20	0.0073615	0.767269	0.999592
rs34625018	SIRT2	0.0753517	0.282154	0.999592
rs34625018	CCL28	0.0152162	0.630696	0.999592
rs34625018	DNER	-0.0222217	0.241212	0.999592
rs34625018	EN-RAGE	0.0313238	0.498445	0.999592
rs34625018	CD40	0.0252399	0.413991	0.999592
rs34625018	IL33	-0.0156822	0.498892	0.999592
rs34625018	FGF-19	0.0225633	0.747565	0.999592
rs34625018	IL4	0.126197	0.0429507	0.984313
rs34625018	LIF	0.0180608	0.513056	0.999592
rs34625018	NRTN	0.0168083	0.645676	0.999592
rs34625018	MCP-2	0.0528379	0.224191	0.999592
rs34625018	CASP-8	0.0157167	0.70995	0.999592
rs34625018	CCL25	-0.0125044	0.758001	0.999592
rs34625018	CX3CL1	0.0211577	0.460034	0.999592
rs34625018	TNFRSF9	-0.0100469	0.776336	0.999592
rs34625018	NT-3	0.0165205	0.596278	0.999592
rs34625018	TWEAK	-0.00838409	0.719094	0.999592
rs34625018	CCL20	-0.0379634	0.542957	0.999592
rs34625018	ST1A1	0.0405595	0.419009	0.999592
rs34625018	STAMBP	0.0879744	0.188765	0.999592
rs34625018	IL5	-0.110349	0.195117	0.999592
rs34625018	ADA	0.0413031	0.157259	0.999592
rs34625018	TNFB	-0.0261872	0.377385	0.999592
rs34625018	CSF-1	0.0163435	0.297173	0.999592
rs34625018	TNF	0.00634197	0.9582	0.999592
rs34625018	IFN-gamma	-0.0723503	0.347039	0.999592
rs6505148	IL8	0.041694	0.423037	0.999592
rs6505148	VEGFA	0.00613864	0.797592	0.999592
rs6505148	CD8A	-0.0663919	0.0748432	0.999592
rs6505148	MCP-3	-0.0313848	0.290524	0.999592
rs6505148	GDNF	-0.0112344	0.681055	0.999592
rs6505148	CDCP1	-0.0598455	0.096166	0.999592
rs6505148	CD244	-0.00042174	0.987404	0.999592
rs6505148	IL7	0.0136333	0.694807	0.999592
rs6505148	OPG	-0.0314945	0.167581	0.999592
rs6505148	LAP TGF-beta-1	0.00254744	0.92754	0.999592
rs6505148	uPA	-0.0172187	0.439825	0.999592
rs6505148	IL6	-0.00419157	0.92498	0.999592
rs6505148	IL-17C	0.0307186	0.295704	0.999592
rs6505148	MCP-1	-0.0111803	0.654347	0.999592
rs6505148	IL-17A	0.000697795	0.98619	0.999592
rs6505148	CXCL11	0.0470302	0.383054	0.999592
rs6505148	AXIN1	0.0853591	0.166924	0.999592
rs6505148	TRAIL	-0.028261	0.106171	0.999592
rs6505148	IL-20RA	0.00671031	0.790621	0.999592
rs6505148	CXCL9	-0.0101049	0.852196	0.999592
rs6505148	CST5	-0.013998	0.556374	0.999592
rs6505148	IL-2RB	-0.00609749	0.848585	0.999592
rs6505148	IL-1 alpha	-0.00861345	0.713078	0.999592
rs6505148	OSM	0.0124464	0.795784	0.999592
rs6505148	IL2	0.0237278	0.0100652	0.741704
rs6505148	CXCL1	0.0428318	0.233013	0.999592
rs6505148	TSLP	-0.0197955	0.51099	0.999592
rs6505148	CCL4	-0.0249031	0.462202	0.999592
rs6505148	CD6	-0.0975643	0.000391989	0.189673
rs6505148	SCF	-0.00559238	0.821722	0.999592
rs6505148	IL18	0.00451961	0.87095	0.999592
rs6505148	SLAMF1	-0.0444569	0.100906	0.999592
rs6505148	TGF-alpha	-0.0238447	0.192802	0.999592
rs6505148	MCP-4	-0.00284436	0.941558	0.999592
rs6505148	CCL11	-0.00244935	0.936198	0.999592
rs6505148	TNFSF14	-0.0384553	0.250503	0.999592
rs6505148	FGF-23	-0.00323771	0.930524	0.999592
rs6505148	IL-10RA	0.00455354	0.910229	0.999592
rs6505148	FGF-5	0.0029131	0.762913	0.999592
rs6505148	MMP-1	0.0850252	0.133796	0.999592
rs6505148	LIF-R	-0.0289518	0.116303	0.999592
rs6505148	FGF-21	-0.00405879	0.953787	0.999592
rs6505148	CCL19	0.028805	0.448498	0.999592
rs6505148	IL-15RA	-0.0097793	0.501461	0.999592
rs6505148	IL-10RB	-0.0143103	0.384953	0.999592
rs6505148	IL-22 RA1	-0.0572425	0.052135	0.999592
rs6505148	IL-18R1	-0.0281025	0.249372	0.999592
rs6505148	PD-L1	-5.69748e-05	0.99816	0.99976
rs6505148	Beta-NGF	0.00459037	0.74145	0.999592
rs6505148	CXCL5	0.0546825	0.313473	0.999592
rs6505148	TRANCE	0.00358007	0.916462	0.999592
rs6505148	HGF	-0.0349518	0.167764	0.999592
rs6505148	IL-12B	-0.051197	0.176456	0.999592
rs6505148	IL-24	-0.0108525	0.771158	0.999592
rs6505148	IL13	-0.0152107	0.779157	0.999592
rs6505148	ARTN	-0.00772638	0.788091	0.999592
rs6505148	MMP-10	0.0467433	0.163475	0.999592
rs6505148	IL10	0.052654	0.30088	0.999592
rs6505148	CCL23	-0.00198862	0.929236	0.999592
rs6505148	CD5	-0.0395005	0.044561	0.995108
rs6505148	CCL3	-0.00341789	0.921124	0.999592
rs6505148	Flt3L	0.0399684	0.195544	0.999592
rs6505148	CXCL6	0.0032589	0.940058	0.999592
rs6505148	CXCL10	-0.06588	0.217174	0.999592
rs6505148	4E-BP1	0.0338192	0.489368	0.999592
rs6505148	IL-20	0.0147134	0.469674	0.999592
rs6505148	SIRT2	0.084893	0.13853	0.999592
rs6505148	CCL28	-0.00460919	0.858749	0.999592
rs6505148	DNER	-0.0219238	0.157917	0.999592
rs6505148	EN-RAGE	-0.0114585	0.762186	0.999592
rs6505148	CD40	0.0178935	0.4791	0.999592
rs6505148	IL33	0.0116284	0.539998	0.999592
rs6505148	FGF-19	-0.000397762	0.994467	0.999592
rs6505148	IL4	0.110752	0.0298949	0.883119
rs6505148	LIF	-0.0127131	0.57365	0.999592
rs6505148	NRTN	0.0788312	0.00828177	0.708163
rs6505148	MCP-2	0.0208611	0.557671	0.999592
rs6505148	CASP-8	0.0283849	0.411615	0.999592
rs6505148	CCL25	-0.0433747	0.191292	0.999592
rs6505148	CX3CL1	-0.00239622	0.918562	0.999592
rs6505148	TNFRSF9	0.0164844	0.568862	0.999592
rs6505148	NT-3	0.000103962	0.996749	0.999592
rs6505148	TWEAK	-0.0413374	0.0300029	0.883119
rs6505148	CCL20	-0.0377902	0.459214	0.999592
rs6505148	ST1A1	0.0738109	0.0720692	0.999592
rs6505148	STAMBP	0.0758877	0.165865	0.999592
rs6505148	IL5	0.0155521	0.82349	0.999592
rs6505148	ADA	-0.0135913	0.569667	0.999592
rs6505148	TNFB	-0.0269061	0.267608	0.999592
rs6505148	CSF-1	-0.000808364	0.949766	0.999592
rs6505148	TNF	-0.169031	0.0877244	0.999592
rs6505148	IFN-gamma	-0.103062	0.101663	0.999592
rs8078638	IL8	0.0400944	0.441141	0.999592
rs8078638	VEGFA	0.00816615	0.73302	0.999592
rs8078638	CD8A	-0.0692528	0.063173	0.999592
rs8078638	MCP-3	-0.0308899	0.298296	0.999592
rs8078638	GDNF	-0.00971213	0.722397	0.999592
rs8078638	CDCP1	-0.0586919	0.102828	0.999592
rs8078638	CD244	0.00102033	0.969539	0.999592
rs8078638	IL7	0.0146187	0.674031	0.999592
rs8078638	OPG	-0.0299244	0.189893	0.999592
rs8078638	LAP TGF-beta-1	0.00556329	0.842602	0.999592
rs8078638	uPA	-0.0177894	0.424903	0.999592
rs8078638	IL6	-0.00336985	0.939667	0.999592
rs8078638	IL-17C	0.0330551	0.260562	0.999592
rs8078638	MCP-1	-0.00939821	0.706704	0.999592
rs8078638	IL-17A	0.000907044	0.982053	0.999592
rs8078638	CXCL11	0.0516845	0.337829	0.999592
rs8078638	AXIN1	0.088674	0.151112	0.999592
rs8078638	TRAIL	-0.0281517	0.1076	0.999592
rs8078638	IL-20RA	0.00770936	0.760384	0.999592
rs8078638	CXCL9	-0.00587248	0.913792	0.999592
rs8078638	CST5	-0.0107278	0.652201	0.999592
rs8078638	IL-2RB	-0.00794879	0.80348	0.999592
rs8078638	IL-1 alpha	-0.00795716	0.734128	0.999592
rs8078638	OSM	0.0162943	0.734789	0.999592
rs8078638	IL2	0.0242493	0.00854245	0.708163
rs8078638	CXCL1	0.0451702	0.208552	0.999592
rs8078638	TSLP	-0.0178358	0.553784	0.999592
rs8078638	CCL4	-0.0240705	0.477393	0.999592
rs8078638	CD6	-0.0992129	0.000312083	0.187977
rs8078638	SCF	-0.00627112	0.800553	0.999592
rs8078638	IL18	0.00794767	0.775171	0.999592
rs8078638	SLAMF1	-0.0431083	0.111759	0.999592
rs8078638	TGF-alpha	-0.0229258	0.210619	0.999592
rs8078638	MCP-4	-0.00273304	0.943852	0.999592
rs8078638	CCL11	-0.000496885	0.987046	0.999592
rs8078638	TNFSF14	-0.0376184	0.261061	0.999592
rs8078638	FGF-23	-0.00188722	0.959477	0.999592
rs8078638	IL-10RA	0.00585537	0.884746	0.999592
rs8078638	FGF-5	0.00351641	0.715808	0.999592
rs8078638	MMP-1	0.0907626	0.109532	0.999592
rs8078638	LIF-R	-0.0278882	0.130427	0.999592
rs8078638	FGF-21	-0.00581796	0.933809	0.999592
rs8078638	CCL19	0.030077	0.428798	0.999592
rs8078638	IL-15RA	-0.00896508	0.537832	0.999592
rs8078638	IL-10RB	-0.0134866	0.413003	0.999592
rs8078638	IL-22 RA1	-0.0544046	0.0650091	0.999592
rs8078638	IL-18R1	-0.0255662	0.294801	0.999592
rs8078638	PD-L1	-0.000865519	0.972052	0.999592
rs8078638	Beta-NGF	0.00467816	0.736736	0.999592
rs8078638	CXCL5	0.0561315	0.300908	0.999592
rs8078638	TRANCE	0.00334226	0.922008	0.999592
rs8078638	HGF	-0.0331171	0.191317	0.999592
rs8078638	IL-12B	-0.0524402	0.166254	0.999592
rs8078638	IL-24	-0.0091492	0.806332	0.999592
rs8078638	IL13	-0.0126089	0.816222	0.999592
rs8078638	ARTN	-0.00827728	0.773422	0.999592
rs8078638	MMP-10	0.0462976	0.167614	0.999592
rs8078638	IL10	0.0536707	0.29173	0.999592
rs8078638	CCL23	-0.00015427	0.994504	0.999592
rs8078638	CD5	-0.0384626	0.0505241	0.999592
rs8078638	CCL3	-0.0018203	0.957951	0.999592
rs8078638	Flt3L	0.0394204	0.201834	0.999592
rs8078638	CXCL6	0.00397285	0.926973	0.999592
rs8078638	CXCL10	-0.0637309	0.232651	0.999592
rs8078638	4E-BP1	0.0360174	0.461658	0.999592
rs8078638	IL-20	0.014498	0.476287	0.999592
rs8078638	SIRT2	0.0870765	0.128727	0.999592
rs8078638	CCL28	-0.0042026	0.87112	0.999592
rs8078638	DNER	-0.0214673	0.16685	0.999592
rs8078638	EN-RAGE	-0.00702965	0.852751	0.999592
rs8078638	CD40	0.0196503	0.437095	0.999592
rs8078638	IL33	0.00572928	0.762766	0.999592
rs8078638	FGF-19	2.42654e-05	0.999663	0.999825
rs8078638	IL4	0.11375	0.0257483	0.87995
rs8078638	LIF	-0.0128963	0.568211	0.999592
rs8078638	NRTN	0.0799335	0.00743048	0.708163
rs8078638	MCP-2	0.0227893	0.521923	0.999592
rs8078638	CASP-8	0.0327914	0.342929	0.999592
rs8078638	CCL25	-0.0383319	0.248296	0.999592
rs8078638	CX3CL1	-0.00150935	0.948659	0.999592
rs8078638	TNFRSF9	0.0181001	0.531668	0.999592
rs8078638	NT-3	-0.000136043	0.995747	0.999592
rs8078638	TWEAK	-0.0421994	0.0267602	0.87995
rs8078638	CCL20	-0.037211	0.466212	0.999592
rs8078638	ST1A1	0.0763323	0.0629024	0.999592
rs8078638	STAMBP	0.0791712	0.148359	0.999592
rs8078638	IL5	0.0111828	0.872598	0.999592
rs8078638	ADA	-0.0114323	0.632564	0.999592
rs8078638	TNFB	-0.0265347	0.274366	0.999592
rs8078638	CSF-1	-0.000323474	0.979891	0.999592
rs8078638	TNF	-0.175979	0.0754878	0.999592
rs8078638	IFN-gamma	-0.106014	0.0922854	0.999592
rs7212532	IL8	0.041694	0.423037	0.999592
rs7212532	VEGFA	0.00613864	0.797592	0.999592
rs7212532	CD8A	-0.0663919	0.0748432	0.999592
rs7212532	MCP-3	-0.0313848	0.290524	0.999592
rs7212532	GDNF	-0.0112344	0.681055	0.999592
rs7212532	CDCP1	-0.0598455	0.096166	0.999592
rs7212532	CD244	-0.00042174	0.987404	0.999592
rs7212532	IL7	0.0136333	0.694807	0.999592
rs7212532	OPG	-0.0314945	0.167581	0.999592
rs7212532	LAP TGF-beta-1	0.00254744	0.92754	0.999592
rs7212532	uPA	-0.0172187	0.439825	0.999592
rs7212532	IL6	-0.00419157	0.92498	0.999592
rs7212532	IL-17C	0.0307186	0.295704	0.999592
rs7212532	MCP-1	-0.0111803	0.654347	0.999592
rs7212532	IL-17A	0.000697795	0.98619	0.999592
rs7212532	CXCL11	0.0470302	0.383054	0.999592
rs7212532	AXIN1	0.0853591	0.166924	0.999592
rs7212532	TRAIL	-0.028261	0.106171	0.999592
rs7212532	IL-20RA	0.00671031	0.790621	0.999592
rs7212532	CXCL9	-0.0101049	0.852196	0.999592
rs7212532	CST5	-0.013998	0.556374	0.999592
rs7212532	IL-2RB	-0.00609749	0.848585	0.999592
rs7212532	IL-1 alpha	-0.00861345	0.713078	0.999592
rs7212532	OSM	0.0124464	0.795784	0.999592
rs7212532	IL2	0.0237278	0.0100652	0.741704
rs7212532	CXCL1	0.0428318	0.233013	0.999592
rs7212532	TSLP	-0.0197955	0.51099	0.999592
rs7212532	CCL4	-0.0249031	0.462202	0.999592
rs7212532	CD6	-0.0975643	0.000391989	0.189673
rs7212532	SCF	-0.00559238	0.821722	0.999592
rs7212532	IL18	0.00451961	0.87095	0.999592
rs7212532	SLAMF1	-0.0444569	0.100906	0.999592
rs7212532	TGF-alpha	-0.0238447	0.192802	0.999592
rs7212532	MCP-4	-0.00284436	0.941558	0.999592
rs7212532	CCL11	-0.00244935	0.936198	0.999592
rs7212532	TNFSF14	-0.0384553	0.250503	0.999592
rs7212532	FGF-23	-0.00323771	0.930524	0.999592
rs7212532	IL-10RA	0.00455354	0.910229	0.999592
rs7212532	FGF-5	0.0029131	0.762913	0.999592
rs7212532	MMP-1	0.0850252	0.133796	0.999592
rs7212532	LIF-R	-0.0289518	0.116303	0.999592
rs7212532	FGF-21	-0.00405879	0.953787	0.999592
rs7212532	CCL19	0.028805	0.448498	0.999592
rs7212532	IL-15RA	-0.0097793	0.501461	0.999592
rs7212532	IL-10RB	-0.0143103	0.384953	0.999592
rs7212532	IL-22 RA1	-0.0572425	0.052135	0.999592
rs7212532	IL-18R1	-0.0281025	0.249372	0.999592
rs7212532	PD-L1	-5.69748e-05	0.99816	0.99976
rs7212532	Beta-NGF	0.00459037	0.74145	0.999592
rs7212532	CXCL5	0.0546825	0.313473	0.999592
rs7212532	TRANCE	0.00358007	0.916462	0.999592
rs7212532	HGF	-0.0349518	0.167764	0.999592
rs7212532	IL-12B	-0.051197	0.176456	0.999592
rs7212532	IL-24	-0.0108525	0.771158	0.999592
rs7212532	IL13	-0.0152107	0.779157	0.999592
rs7212532	ARTN	-0.00772638	0.788091	0.999592
rs7212532	MMP-10	0.0467433	0.163475	0.999592
rs7212532	IL10	0.052654	0.30088	0.999592
rs7212532	CCL23	-0.00198862	0.929236	0.999592
rs7212532	CD5	-0.0395005	0.044561	0.995108
rs7212532	CCL3	-0.00341789	0.921124	0.999592
rs7212532	Flt3L	0.0399684	0.195544	0.999592
rs7212532	CXCL6	0.0032589	0.940058	0.999592
rs7212532	CXCL10	-0.06588	0.217174	0.999592
rs7212532	4E-BP1	0.0338192	0.489368	0.999592
rs7212532	IL-20	0.0147134	0.469674	0.999592
rs7212532	SIRT2	0.084893	0.13853	0.999592
rs7212532	CCL28	-0.00460919	0.858749	0.999592
rs7212532	DNER	-0.0219238	0.157917	0.999592
rs7212532	EN-RAGE	-0.0114585	0.762186	0.999592
rs7212532	CD40	0.0178935	0.4791	0.999592
rs7212532	IL33	0.0116284	0.539998	0.999592
rs7212532	FGF-19	-0.000397762	0.994467	0.999592
rs7212532	IL4	0.110752	0.0298949	0.883119
rs7212532	LIF	-0.0127131	0.57365	0.999592
rs7212532	NRTN	0.0788312	0.00828177	0.708163
rs7212532	MCP-2	0.0208611	0.557671	0.999592
rs7212532	CASP-8	0.0283849	0.411615	0.999592
rs7212532	CCL25	-0.0433747	0.191292	0.999592
rs7212532	CX3CL1	-0.00239622	0.918562	0.999592
rs7212532	TNFRSF9	0.0164844	0.568862	0.999592
rs7212532	NT-3	0.000103962	0.996749	0.999592
rs7212532	TWEAK	-0.0413374	0.0300029	0.883119
rs7212532	CCL20	-0.0377902	0.459214	0.999592
rs7212532	ST1A1	0.0738109	0.0720692	0.999592
rs7212532	STAMBP	0.0758877	0.165865	0.999592
rs7212532	IL5	0.0155521	0.82349	0.999592
rs7212532	ADA	-0.0135913	0.569667	0.999592
rs7212532	TNFB	-0.0269061	0.267608	0.999592
rs7212532	CSF-1	-0.000808364	0.949766	0.999592
rs7212532	TNF	-0.169031	0.0877244	0.999592
rs7212532	IFN-gamma	-0.103062	0.101663	0.999592
rs9897794	IL8	0.046349	0.349794	0.999592
rs9897794	VEGFA	0.00952523	0.677758	0.999592
rs9897794	CD8A	-0.0609921	0.0893022	0.999592
rs9897794	MCP-3	-0.0331468	0.258047	0.999592
rs9897794	GDNF	-0.00151521	0.953567	0.999592
rs9897794	CDCP1	-0.0620396	0.0696071	0.999592
rs9897794	CD244	0.00685133	0.788734	0.999592
rs9897794	IL7	0.0318921	0.343235	0.999592
rs9897794	OPG	-0.0248437	0.258494	0.999592
rs9897794	LAP TGF-beta-1	0.0130252	0.626986	0.999592
rs9897794	uPA	-0.0121018	0.570437	0.999592
rs9897794	IL6	0.00191718	0.964211	0.999592
rs9897794	IL-17C	0.0251667	0.366067	0.999592
rs9897794	MCP-1	-0.0193454	0.419218	0.999592
rs9897794	IL-17A	0.00453938	0.906315	0.999592
rs9897794	CXCL11	0.0484467	0.348597	0.999592
rs9897794	AXIN1	0.0986137	0.0960601	0.999592
rs9897794	TRAIL	-0.0376184	0.0245393	0.875158
rs9897794	IL-20RA	0.00567678	0.81022	0.999592
rs9897794	CXCL9	-0.0278034	0.591512	0.999592
rs9897794	CST5	-0.0153228	0.498474	0.999592
rs9897794	IL-2RB	-0.0127632	0.669948	0.999592
rs9897794	IL-1 alpha	-0.0205434	0.366425	0.999592
rs9897794	OSM	-0.0057096	0.901623	0.999592
rs9897794	IL2	0.0231071	0.00928959	0.713669
rs9897794	CXCL1	0.0554463	0.11357	0.999592
rs9897794	TSLP	-0.0219625	0.439098	0.999592
rs9897794	CCL4	-0.034466	0.29774	0.999592
rs9897794	CD6	-0.0999062	0.0001493	0.154247
rs9897794	SCF	-0.0194192	0.410752	0.999592
rs9897794	IL18	0.00960545	0.717439	0.999592
rs9897794	SLAMF1	-0.0450697	0.0801522	0.999592
rs9897794	TGF-alpha	-0.0254429	0.148795	0.999592
rs9897794	MCP-4	-0.0119028	0.748102	0.999592
rs9897794	CCL11	-0.0172739	0.553061	0.999592
rs9897794	TNFSF14	-0.0237866	0.455906	0.999592
rs9897794	FGF-23	0.0048266	0.895875	0.999592
rs9897794	IL-10RA	0.0142048	0.708181	0.999592
rs9897794	FGF-5	0.00461971	0.613481	0.999592
rs9897794	MMP-1	0.092929	0.0859728	0.999592
rs9897794	LIF-R	-0.0253395	0.149179	0.999592
rs9897794	FGF-21	-0.00137559	0.983536	0.999592
rs9897794	CCL19	0.0242775	0.508019	0.999592
rs9897794	IL-15RA	-0.0135964	0.321582	0.999592
rs9897794	IL-10RB	-0.0100781	0.522158	0.999592
rs9897794	IL-22 RA1	-0.0325451	0.273309	0.999592
rs9897794	IL-18R1	-0.0233623	0.318376	0.999592
rs9897794	PD-L1	0.000337409	0.988595	0.999592
rs9897794	Beta-NGF	0.00773208	0.560056	0.999592
rs9897794	CXCL5	0.0546526	0.294438	0.999592
rs9897794	TRANCE	-0.006747	0.837737	0.999592
rs9897794	HGF	-0.0332959	0.169448	0.999592
rs9897794	IL-12B	-0.0505085	0.169953	0.999592
rs9897794	IL-24	-0.0130556	0.716495	0.999592
rs9897794	IL13	0.00206785	0.968034	0.999592
rs9897794	ARTN	-0.00088292	0.974175	0.999592
rs9897794	MMP-10	0.0333048	0.302193	0.999592
rs9897794	IL10	0.0450621	0.35844	0.999592
rs9897794	CCL23	0.00153862	0.943549	0.999592
rs9897794	CD5	-0.0442282	0.0179206	0.861952
rs9897794	CCL3	-0.00703406	0.835037	0.999592
rs9897794	Flt3L	0.0378901	0.19798	0.999592
rs9897794	CXCL6	0.0196488	0.637096	0.999592
rs9897794	CXCL10	-0.0759838	0.13424	0.999592
rs9897794	4E-BP1	0.0379111	0.41507	0.999592
rs9897794	IL-20	0.0103583	0.59236	0.999592
rs9897794	SIRT2	0.0941918	0.0878244	0.999592
rs9897794	CCL28	-0.00965396	0.693907	0.999592
rs9897794	DNER	-0.0211732	0.155204	0.999592
rs9897794	EN-RAGE	-0.0215622	0.551152	0.999592
rs9897794	CD40	0.0267015	0.272873	0.999592
rs9897794	IL33	0.0109556	0.540237	0.999592
rs9897794	FGF-19	-0.0102929	0.851563	0.999592
rs9897794	IL4	0.125622	0.0100209	0.741704
rs9897794	LIF	-0.00261877	0.901934	0.999592
rs9897794	NRTN	0.077435	0.00535551	0.705687
rs9897794	MCP-2	0.00860517	0.802395	0.999592
rs9897794	CASP-8	0.0350437	0.290936	0.999592
rs9897794	CCL25	-0.0500664	0.115222	0.999592
rs9897794	CX3CL1	-0.0102688	0.646861	0.999592
rs9897794	TNFRSF9	0.00274011	0.921065	0.999592
rs9897794	NT-3	0.00220894	0.927183	0.999592
rs9897794	TWEAK	-0.0391886	0.0325667	0.888259
rs9897794	CCL20	-0.0561666	0.256664	0.999592
rs9897794	ST1A1	0.0823449	0.0374309	0.936409
rs9897794	STAMBP	0.0864347	0.100703	0.999592
rs9897794	IL5	-0.000570183	0.993296	0.999592
rs9897794	ADA	-0.0118807	0.600183	0.999592
rs9897794	TNFB	-0.0223922	0.334102	0.999592
rs9897794	CSF-1	0.00232519	0.849888	0.999592
rs9897794	TNF	-0.149628	0.12164	0.999592
rs9897794	IFN-gamma	-0.111843	0.0620118	0.999592
rs4077465	IL8	0.038875	0.455526	0.999592
rs4077465	VEGFA	0.00471185	0.844095	0.999592
rs4077465	CD8A	-0.0653242	0.0799499	0.999592
rs4077465	MCP-3	-0.0329312	0.26787	0.999592
rs4077465	GDNF	-0.0113236	0.678966	0.999592
rs4077465	CDCP1	-0.0605986	0.0923715	0.999592
rs4077465	CD244	-0.000507594	0.984856	0.999592
rs4077465	IL7	0.0106753	0.758917	0.999592
rs4077465	OPG	-0.0321516	0.159299	0.999592
rs4077465	LAP TGF-beta-1	0.000821847	0.976618	0.999592
rs4077465	uPA	-0.0168673	0.449671	0.999592
rs4077465	IL6	-0.0037727	0.932525	0.999592
rs4077465	IL-17C	0.0287638	0.328007	0.999592
rs4077465	MCP-1	-0.0121932	0.625683	0.999592
rs4077465	IL-17A	0.000285216	0.994361	0.999592
rs4077465	CXCL11	0.0472285	0.381526	0.999592
rs4077465	AXIN1	0.0822901	0.183161	0.999592
rs4077465	TRAIL	-0.0293842	0.093293	0.999592
rs4077465	IL-20RA	0.00625175	0.80482	0.999592
rs4077465	CXCL9	-0.0119656	0.825556	0.999592
rs4077465	CST5	-0.013794	0.562533	0.999592
rs4077465	IL-2RB	-0.00624665	0.84508	0.999592
rs4077465	IL-1 alpha	-0.00876532	0.708526	0.999592
rs4077465	OSM	0.0139153	0.772531	0.999592
rs4077465	IL2	0.0231982	0.0119569	0.844849
rs4077465	CXCL1	0.0402888	0.262435	0.999592
rs4077465	TSLP	-0.0201325	0.504245	0.999592
rs4077465	CCL4	-0.0256839	0.448733	0.999592
rs4077465	CD6	-0.098021	0.000372899	0.189673
rs4077465	SCF	-0.00452013	0.855626	0.999592
rs4077465	IL18	0.00463445	0.867832	0.999592
rs4077465	SLAMF1	-0.0449222	0.0977173	0.999592
rs4077465	TGF-alpha	-0.0245214	0.180898	0.999592
rs4077465	MCP-4	-0.00582411	0.880793	0.999592
rs4077465	CCL11	-0.00341975	0.911098	0.999592
rs4077465	TNFSF14	-0.0398276	0.234447	0.999592
rs4077465	FGF-23	-0.00501613	0.892658	0.999592
rs4077465	IL-10RA	0.0051798	0.898048	0.999592
rs4077465	FGF-5	0.00251844	0.794456	0.999592
rs4077465	MMP-1	0.083567	0.140998	0.999592
rs4077465	LIF-R	-0.0287066	0.119801	0.999592
rs4077465	FGF-21	-0.0053139	0.939581	0.999592
rs4077465	CCL19	0.0295076	0.437961	0.999592
rs4077465	IL-15RA	-0.00999009	0.492713	0.999592
rs4077465	IL-10RB	-0.0149824	0.363496	0.999592
rs4077465	IL-22 RA1	-0.0573624	0.0518775	0.999592
rs4077465	IL-18R1	-0.0287739	0.2387	0.999592
rs4077465	PD-L1	-0.00157954	0.949062	0.999592
rs4077465	Beta-NGF	0.00437914	0.75319	0.999592
rs4077465	CXCL5	0.0513603	0.344277	0.999592
rs4077465	TRANCE	0.0026537	0.938089	0.999592
rs4077465	HGF	-0.0355027	0.161575	0.999592
rs4077465	IL-12B	-0.0513946	0.175221	0.999592
rs4077465	IL-24	-0.00391227	0.916578	0.999592
rs4077465	IL13	-0.0170067	0.754116	0.999592
rs4077465	ARTN	-0.00859573	0.76514	0.999592
rs4077465	MMP-10	0.0453003	0.177314	0.999592
rs4077465	IL10	0.0506225	0.320409	0.999592
rs4077465	CCL23	-0.00216576	0.923028	0.999592
rs4077465	CD5	-0.0394485	0.0450572	0.999233
rs4077465	CCL3	-0.00540197	0.875763	0.999592
rs4077465	Flt3L	0.0386096	0.211642	0.999592
rs4077465	CXCL6	0.00228328	0.958024	0.999592
rs4077465	CXCL10	-0.0680604	0.202775	0.999592
rs4077465	4E-BP1	0.0316293	0.518348	0.999592
rs4077465	IL-20	0.0143351	0.481612	0.999592
rs4077465	SIRT2	0.0829842	0.148038	0.999592
rs4077465	CCL28	-0.0053176	0.837482	0.999592
rs4077465	DNER	-0.0217641	0.161391	0.999592
rs4077465	EN-RAGE	-0.0111941	0.767738	0.999592
rs4077465	CD40	0.0165661	0.512739	0.999592
rs4077465	IL33	0.0116558	0.539449	0.999592
rs4077465	FGF-19	-0.00120287	0.983287	0.999592
rs4077465	IL4	0.110102	0.0310415	0.883442
rs4077465	LIF	-0.0135225	0.549893	0.999592
rs4077465	NRTN	0.0784477	0.00866901	0.708163
rs4077465	MCP-2	0.0192218	0.589414	0.999592
rs4077465	CASP-8	0.0266765	0.440794	0.999592
rs4077465	CCL25	-0.0454853	0.170984	0.999592
rs4077465	CX3CL1	-0.00247298	0.916046	0.999592
rs4077465	TNFRSF9	0.015909	0.582805	0.999592
rs4077465	NT-3	-0.000640964	0.979981	0.999592
rs4077465	TWEAK	-0.041297	0.0303295	0.883442
rs4077465	CCL20	-0.0394615	0.440045	0.999592
rs4077465	ST1A1	0.0713241	0.082521	0.999592
rs4077465	STAMBP	0.0729803	0.183141	0.999592
rs4077465	IL5	0.0177937	0.798756	0.999592
rs4077465	ADA	-0.0147962	0.536353	0.999592
rs4077465	TNFB	-0.025288	0.297951	0.999592
rs4077465	CSF-1	-0.00125119	0.922397	0.999592
rs4077465	TNF	-0.172247	0.0821512	0.999592
rs4077465	IFN-gamma	-0.104305	0.0979313	0.999592
rs4075014	IL8	-0.0271119	0.599047	0.999592
rs4075014	VEGFA	0.00684056	0.772996	0.999592
rs4075014	CD8A	0.0811381	0.0279198	0.87995
rs4075014	MCP-3	0.0428697	0.144942	0.999592
rs4075014	GDNF	0.0234174	0.387101	0.999592
rs4075014	CDCP1	0.0813461	0.0223655	0.861952
rs4075014	CD244	0.0084804	0.748651	0.999592
rs4075014	IL7	0.00157593	0.963491	0.999592
rs4075014	OPG	0.0458981	0.0422389	0.981183
rs4075014	LAP TGF-beta-1	0.0122549	0.658788	0.999592
rs4075014	uPA	0.033725	0.126546	0.999592
rs4075014	IL6	0.0144502	0.743171	0.999592
rs4075014	IL-17C	-0.0143875	0.621153	0.999592
rs4075014	MCP-1	0.0202889	0.41211	0.999592
rs4075014	IL-17A	0.0147812	0.711321	0.999592
rs4075014	CXCL11	-0.0252741	0.636165	0.999592
rs4075014	AXIN1	-0.0591623	0.333721	0.999592
rs4075014	TRAIL	0.0340214	0.0495557	0.999592
rs4075014	IL-20RA	-2.97444e-05	0.999052	0.999825
rs4075014	CXCL9	0.0414964	0.439891	0.999592
rs4075014	CST5	0.033334	0.157215	0.999592
rs4075014	IL-2RB	0.00655142	0.83597	0.999592
rs4075014	IL-1 alpha	0.00844853	0.715821	0.999592
rs4075014	OSM	-0.0227489	0.633026	0.999592
rs4075014	IL2	-0.0188517	0.0391677	0.954253
rs4075014	CXCL1	-0.015662	0.659923	0.999592
rs4075014	TSLP	0.0247874	0.406093	0.999592
rs4075014	CCL4	0.0529614	0.114325	0.999592
rs4075014	CD6	0.0976364	0.000341767	0.187977
rs4075014	SCF	0.0101821	0.678799	0.999592
rs4075014	IL18	0.00390345	0.887386	0.999592
rs4075014	SLAMF1	0.051722	0.0539903	0.999592
rs4075014	TGF-alpha	0.0227468	0.209872	0.999592
rs4075014	MCP-4	0.0177325	0.644557	0.999592
rs4075014	CCL11	0.0204517	0.499853	0.999592
rs4075014	TNFSF14	0.0536787	0.105321	0.999592
rs4075014	FGF-23	0.0171239	0.641612	0.999592
rs4075014	IL-10RA	-0.0249065	0.533599	0.999592
rs4075014	FGF-5	0.000213555	0.982193	0.999592
rs4075014	MMP-1	-0.059022	0.293651	0.999592
rs4075014	LIF-R	0.0312194	0.0873584	0.999592
rs4075014	FGF-21	0.0272645	0.694369	0.999592
rs4075014	CCL19	-0.0279338	0.458178	0.999592
rs4075014	IL-15RA	0.0184974	0.199238	0.999592
rs4075014	IL-10RB	0.0177549	0.276544	0.999592
rs4075014	IL-22 RA1	0.0578517	0.0475828	0.999592
rs4075014	IL-18R1	0.0357581	0.138955	0.999592
rs4075014	PD-L1	0.0149437	0.54139	0.999592
rs4075014	Beta-NGF	0.000947649	0.945192	0.999592
rs4075014	CXCL5	-0.0196456	0.714801	0.999592
rs4075014	TRANCE	-0.00513759	0.879243	0.999592
rs4075014	HGF	0.0402251	0.109012	0.999592
rs4075014	IL-12B	0.0559149	0.136158	0.999592
rs4075014	IL-24	0.021865	0.55417	0.999592
rs4075014	IL13	0.0126262	0.814254	0.999592
rs4075014	ARTN	0.015845	0.577933	0.999592
rs4075014	MMP-10	-0.0411929	0.215223	0.999592
rs4075014	IL10	-0.0383483	0.447018	0.999592
rs4075014	CCL23	0.0103942	0.639403	0.999592
rs4075014	CD5	0.0425943	0.0287594	0.87995
rs4075014	CCL3	0.0295933	0.386759	0.999592
rs4075014	Flt3L	-0.0329108	0.282113	0.999592
rs4075014	CXCL6	0.0202973	0.636395	0.999592
rs4075014	CXCL10	0.0880252	0.09594	0.999592
rs4075014	4E-BP1	-0.0212166	0.661597	0.999592
rs4075014	IL-20	-0.00526451	0.794033	0.999592
rs4075014	SIRT2	-0.0619745	0.275198	0.999592
rs4075014	CCL28	0.0199894	0.435897	0.999592
rs4075014	DNER	0.027528	0.0733798	0.999592
rs4075014	EN-RAGE	0.0294214	0.432826	0.999592
rs4075014	CD40	-0.00168031	0.946524	0.999592
rs4075014	IL33	-0.00259991	0.890019	0.999592
rs4075014	FGF-19	0.0118514	0.834812	0.999592
rs4075014	IL4	-0.0816938	0.106149	0.999592
rs4075014	LIF	0.0245044	0.273536	0.999592
rs4075014	NRTN	-0.082889	0.00506519	0.705687
rs4075014	MCP-2	-0.00737912	0.834207	0.999592
rs4075014	CASP-8	-0.0185771	0.587603	0.999592
rs4075014	CCL25	0.0498819	0.129246	0.999592
rs4075014	CX3CL1	0.00376449	0.871205	0.999592
rs4075014	TNFRSF9	-0.00357572	0.900741	0.999592
rs4075014	NT-3	-0.00398921	0.874624	0.999592
rs4075014	TWEAK	0.0429791	0.0227512	0.861952
rs4075014	CCL20	0.0639258	0.206204	0.999592
rs4075014	ST1A1	-0.0565416	0.164468	0.999592
rs4075014	STAMBP	-0.0559478	0.302625	0.999592
rs4075014	IL5	-0.00637696	0.926448	0.999592
rs4075014	ADA	0.0259741	0.272672	0.999592
rs4075014	TNFB	0.0257804	0.283679	0.999592
rs4075014	CSF-1	0.00227176	0.85817	0.999592
rs4075014	TNF	0.162855	0.096787	0.999592
rs4075014	IFN-gamma	0.101359	0.104158	0.999592
rs55866125	IL8	0.041694	0.423037	0.999592
rs55866125	VEGFA	0.00613864	0.797592	0.999592
rs55866125	CD8A	-0.0663919	0.0748432	0.999592
rs55866125	MCP-3	-0.0313848	0.290524	0.999592
rs55866125	GDNF	-0.0112344	0.681055	0.999592
rs55866125	CDCP1	-0.0598455	0.096166	0.999592
rs55866125	CD244	-0.00042174	0.987404	0.999592
rs55866125	IL7	0.0136333	0.694807	0.999592
rs55866125	OPG	-0.0314945	0.167581	0.999592
rs55866125	LAP TGF-beta-1	0.00254744	0.92754	0.999592
rs55866125	uPA	-0.0172187	0.439825	0.999592
rs55866125	IL6	-0.00419157	0.92498	0.999592
rs55866125	IL-17C	0.0307186	0.295704	0.999592
rs55866125	MCP-1	-0.0111803	0.654347	0.999592
rs55866125	IL-17A	0.000697795	0.98619	0.999592
rs55866125	CXCL11	0.0470302	0.383054	0.999592
rs55866125	AXIN1	0.0853591	0.166924	0.999592
rs55866125	TRAIL	-0.028261	0.106171	0.999592
rs55866125	IL-20RA	0.00671031	0.790621	0.999592
rs55866125	CXCL9	-0.0101049	0.852196	0.999592
rs55866125	CST5	-0.013998	0.556374	0.999592
rs55866125	IL-2RB	-0.00609749	0.848585	0.999592
rs55866125	IL-1 alpha	-0.00861345	0.713078	0.999592
rs55866125	OSM	0.0124464	0.795784	0.999592
rs55866125	IL2	0.0237278	0.0100652	0.741704
rs55866125	CXCL1	0.0428318	0.233013	0.999592
rs55866125	TSLP	-0.0197955	0.51099	0.999592
rs55866125	CCL4	-0.0249031	0.462202	0.999592
rs55866125	CD6	-0.0975643	0.000391989	0.189673
rs55866125	SCF	-0.00559238	0.821722	0.999592
rs55866125	IL18	0.00451961	0.87095	0.999592
rs55866125	SLAMF1	-0.0444569	0.100906	0.999592
rs55866125	TGF-alpha	-0.0238447	0.192802	0.999592
rs55866125	MCP-4	-0.00284436	0.941558	0.999592
rs55866125	CCL11	-0.00244935	0.936198	0.999592
rs55866125	TNFSF14	-0.0384553	0.250503	0.999592
rs55866125	FGF-23	-0.00323771	0.930524	0.999592
rs55866125	IL-10RA	0.00455354	0.910229	0.999592
rs55866125	FGF-5	0.0029131	0.762913	0.999592
rs55866125	MMP-1	0.0850252	0.133796	0.999592
rs55866125	LIF-R	-0.0289518	0.116303	0.999592
rs55866125	FGF-21	-0.00405879	0.953787	0.999592
rs55866125	CCL19	0.028805	0.448498	0.999592
rs55866125	IL-15RA	-0.0097793	0.501461	0.999592
rs55866125	IL-10RB	-0.0143103	0.384953	0.999592
rs55866125	IL-22 RA1	-0.0572425	0.052135	0.999592
rs55866125	IL-18R1	-0.0281025	0.249372	0.999592
rs55866125	PD-L1	-5.69748e-05	0.99816	0.99976
rs55866125	Beta-NGF	0.00459037	0.74145	0.999592
rs55866125	CXCL5	0.0546825	0.313473	0.999592
rs55866125	TRANCE	0.00358007	0.916462	0.999592
rs55866125	HGF	-0.0349518	0.167764	0.999592
rs55866125	IL-12B	-0.051197	0.176456	0.999592
rs55866125	IL-24	-0.0108525	0.771158	0.999592
rs55866125	IL13	-0.0152107	0.779157	0.999592
rs55866125	ARTN	-0.00772638	0.788091	0.999592
rs55866125	MMP-10	0.0467433	0.163475	0.999592
rs55866125	IL10	0.052654	0.30088	0.999592
rs55866125	CCL23	-0.00198862	0.929236	0.999592
rs55866125	CD5	-0.0395005	0.044561	0.995108
rs55866125	CCL3	-0.00341789	0.921124	0.999592
rs55866125	Flt3L	0.0399684	0.195544	0.999592
rs55866125	CXCL6	0.0032589	0.940058	0.999592
rs55866125	CXCL10	-0.06588	0.217174	0.999592
rs55866125	4E-BP1	0.0338192	0.489368	0.999592
rs55866125	IL-20	0.0147134	0.469674	0.999592
rs55866125	SIRT2	0.084893	0.13853	0.999592
rs55866125	CCL28	-0.00460919	0.858749	0.999592
rs55866125	DNER	-0.0219238	0.157917	0.999592
rs55866125	EN-RAGE	-0.0114585	0.762186	0.999592
rs55866125	CD40	0.0178935	0.4791	0.999592
rs55866125	IL33	0.0116284	0.539998	0.999592
rs55866125	FGF-19	-0.000397762	0.994467	0.999592
rs55866125	IL4	0.110752	0.0298949	0.883119
rs55866125	LIF	-0.0127131	0.57365	0.999592
rs55866125	NRTN	0.0788312	0.00828177	0.708163
rs55866125	MCP-2	0.0208611	0.557671	0.999592
rs55866125	CASP-8	0.0283849	0.411615	0.999592
rs55866125	CCL25	-0.0433747	0.191292	0.999592
rs55866125	CX3CL1	-0.00239622	0.918562	0.999592
rs55866125	TNFRSF9	0.0164844	0.568862	0.999592
rs55866125	NT-3	0.000103962	0.996749	0.999592
rs55866125	TWEAK	-0.0413374	0.0300029	0.883119
rs55866125	CCL20	-0.0377902	0.459214	0.999592
rs55866125	ST1A1	0.0738109	0.0720692	0.999592
rs55866125	STAMBP	0.0758877	0.165865	0.999592
rs55866125	IL5	0.0155521	0.82349	0.999592
rs55866125	ADA	-0.0135913	0.569667	0.999592
rs55866125	TNFB	-0.0269061	0.267608	0.999592
rs55866125	CSF-1	-0.000808364	0.949766	0.999592
rs55866125	TNF	-0.169031	0.0877244	0.999592
rs55866125	IFN-gamma	-0.103062	0.101663	0.999592
rs55657712	IL8	-0.0311366	0.5468	0.999592
rs55657712	VEGFA	0.00607916	0.798098	0.999592
rs55657712	CD8A	0.0808249	0.0288685	0.87995
rs55657712	MCP-3	0.0447472	0.128928	0.999592
rs55657712	GDNF	0.0229969	0.396683	0.999592
rs55657712	CDCP1	0.0824614	0.0208539	0.861952
rs55657712	CD244	0.0083925	0.751677	0.999592
rs55657712	IL7	-0.00134794	0.968835	0.999592
rs55657712	OPG	0.0449278	0.047264	0.999592
rs55657712	LAP TGF-beta-1	0.0111387	0.688774	0.999592
rs55657712	uPA	0.0332091	0.133281	0.999592
rs55657712	IL6	0.0135257	0.759569	0.999592
rs55657712	IL-17C	-0.0147431	0.613302	0.999592
rs55657712	MCP-1	0.0217646	0.379937	0.999592
rs55657712	IL-17A	0.0128007	0.749107	0.999592
rs55657712	CXCL11	-0.0255795	0.632808	0.999592
rs55657712	AXIN1	-0.0655998	0.284784	0.999592
rs55657712	TRAIL	0.0346185	0.0461413	0.999592
rs55657712	IL-20RA	0.000267515	0.991494	0.999592
rs55657712	CXCL9	0.0393994	0.464298	0.999592
rs55657712	CST5	0.0305497	0.195836	0.999592
rs55657712	IL-2RB	0.00599331	0.850082	0.999592
rs55657712	IL-1 alpha	0.00663757	0.775331	0.999592
rs55657712	OSM	-0.0191311	0.688652	0.999592
rs55657712	IL2	-0.0187446	0.0407214	0.963253
rs55657712	CXCL1	-0.0210906	0.55431	0.999592
rs55657712	TSLP	0.0252056	0.39921	0.999592
rs55657712	CCL4	0.0517332	0.123773	0.999592
rs55657712	CD6	0.0984792	0.000312315	0.187977
rs55657712	SCF	0.011452	0.642094	0.999592
rs55657712	IL18	0.00379214	0.890806	0.999592
rs55657712	SLAMF1	0.0510999	0.057476	0.999592
rs55657712	TGF-alpha	0.0235701	0.194767	0.999592
rs55657712	MCP-4	0.0222301	0.56384	0.999592
rs55657712	CCL11	0.0210461	0.488389	0.999592
rs55657712	TNFSF14	0.0539083	0.10457	0.999592
rs55657712	FGF-23	0.0159564	0.665163	0.999592
rs55657712	IL-10RA	-0.0208261	0.603466	0.999592
rs55657712	FGF-5	7.92318e-05	0.993407	0.999592
rs55657712	MMP-1	-0.0600187	0.286586	0.999592
rs55657712	LIF-R	0.0310707	0.0895538	0.999592
rs55657712	FGF-21	0.0275194	0.692274	0.999592
rs55657712	CCL19	-0.0297227	0.430864	0.999592
rs55657712	IL-15RA	0.0178681	0.215939	0.999592
rs55657712	IL-10RB	0.0183844	0.260865	0.999592
rs55657712	IL-22 RA1	0.0576318	0.0489111	0.999592
rs55657712	IL-18R1	0.0342142	0.15773	0.999592
rs55657712	PD-L1	0.0146069	0.551382	0.999592
rs55657712	Beta-NGF	0.000294434	0.982995	0.999592
rs55657712	CXCL5	-0.0238362	0.658173	0.999592
rs55657712	TRANCE	-0.00588036	0.862236	0.999592
rs55657712	HGF	0.0411824	0.10155	0.999592
rs55657712	IL-12B	0.0579725	0.123097	0.999592
rs55657712	IL-24	0.0202249	0.585078	0.999592
rs55657712	IL13	0.0154304	0.774481	0.999592
rs55657712	ARTN	0.0143006	0.616295	0.999592
rs55657712	MMP-10	-0.0434824	0.191716	0.999592
rs55657712	IL10	-0.0367013	0.46772	0.999592
rs55657712	CCL23	0.0106226	0.632779	0.999592
rs55657712	CD5	0.043398	0.0261866	0.87995
rs55657712	CCL3	0.0283979	0.407226	0.999592
rs55657712	Flt3L	-0.0340717	0.266481	0.999592
rs55657712	CXCL6	0.017878	0.677765	0.999592
rs55657712	CXCL10	0.0869008	0.100985	0.999592
rs55657712	4E-BP1	-0.0201695	0.677975	0.999592
rs55657712	IL-20	-0.00587879	0.771107	0.999592
rs55657712	SIRT2	-0.0669482	0.239467	0.999592
rs55657712	CCL28	0.0179738	0.484502	0.999592
rs55657712	DNER	0.0266923	0.083214	0.999592
rs55657712	EN-RAGE	0.0280958	0.454802	0.999592
rs55657712	CD40	-0.00343427	0.891191	0.999592
rs55657712	IL33	-0.00219052	0.907447	0.999592
rs55657712	FGF-19	0.0149929	0.792352	0.999592
rs55657712	IL4	-0.0797844	0.115348	0.999592
rs55657712	LIF	0.0228347	0.308604	0.999592
rs55657712	NRTN	-0.0845355	0.00433448	0.705687
rs55657712	MCP-2	-0.00543948	0.877637	0.999592
rs55657712	CASP-8	-0.0201886	0.556449	0.999592
rs55657712	CCL25	0.0497941	0.130735	0.999592
rs55657712	CX3CL1	0.00389671	0.867001	0.999592
rs55657712	TNFRSF9	-0.00436785	0.879159	0.999592
rs55657712	NT-3	-0.00451917	0.85843	0.999592
rs55657712	TWEAK	0.0437214	0.0207698	0.861952
rs55657712	CCL20	0.0573275	0.258009	0.999592
rs55657712	ST1A1	-0.0627796	0.123435	0.999592
rs55657712	STAMBP	-0.0593671	0.275029	0.999592
rs55657712	IL5	-0.00384459	0.95571	0.999592
rs55657712	ADA	0.0267945	0.258806	0.999592
rs55657712	TNFB	0.0269084	0.264135	0.999592
rs55657712	CSF-1	0.00258964	0.838915	0.999592
rs55657712	TNF	0.173236	0.0779133	0.999592
rs55657712	IFN-gamma	0.0994187	0.111725	0.999592
rs11652175	IL8	0.005419	0.921402	0.999592
rs11652175	VEGFA	-0.013739	0.586423	0.999592
rs11652175	CD8A	-0.0594079	0.13096	0.999592
rs11652175	MCP-3	-0.0447654	0.152959	0.999592
rs11652175	GDNF	-0.0176661	0.540152	0.999592
rs11652175	CDCP1	-0.0464887	0.220796	0.999592
rs11652175	CD244	-0.0186032	0.509219	0.999592
rs11652175	IL7	-0.0424398	0.246916	0.999592
rs11652175	OPG	-0.000780561	0.974155	0.999592
rs11652175	LAP TGF-beta-1	-0.0412469	0.162642	0.999592
rs11652175	uPA	-0.0206413	0.380124	0.999592
rs11652175	IL6	-0.0193143	0.680905	0.999592
rs11652175	IL-17C	-0.00522197	0.866254	0.999592
rs11652175	MCP-1	-0.00378932	0.885651	0.999592
rs11652175	IL-17A	-0.0136798	0.747789	0.999592
rs11652175	CXCL11	0.00280957	0.96062	0.999592
rs11652175	AXIN1	-0.0107449	0.869099	0.999592
rs11652175	TRAIL	-0.0377402	0.0407901	0.964281
rs11652175	IL-20RA	-0.0270499	0.3103	0.999592
rs11652175	CXCL9	-0.0179503	0.753768	0.999592
rs11652175	CST5	-0.00736369	0.769335	0.999592
rs11652175	IL-2RB	-0.0512998	0.127686	0.999592
rs11652175	IL-1 alpha	0.00514275	0.835173	0.999592
rs11652175	OSM	-0.0235846	0.642077	0.999592
rs11652175	IL2	0.00624169	0.521849	0.999592
rs11652175	CXCL1	0.00949401	0.802245	0.999592
rs11652175	TSLP	-0.0485273	0.126589	0.999592
rs11652175	CCL4	-0.0297434	0.405262	0.999592
rs11652175	CD6	-0.0846288	0.00359941	0.705687
rs11652175	SCF	-0.00776687	0.76678	0.999592
rs11652175	IL18	0.00472738	0.872064	0.999592
rs11652175	SLAMF1	-0.0507375	0.0759655	0.999592
rs11652175	TGF-alpha	-0.021236	0.271736	0.999592
rs11652175	MCP-4	-0.0264693	0.517864	0.999592
rs11652175	CCL11	-0.0171767	0.594681	0.999592
rs11652175	TNFSF14	-0.0511677	0.147229	0.999592
rs11652175	FGF-23	-0.0193542	0.621331	0.999592
rs11652175	IL-10RA	-0.0286252	0.501704	0.999592
rs11652175	FGF-5	-0.00717358	0.481378	0.999592
rs11652175	MMP-1	0.00226537	0.969819	0.999592
rs11652175	LIF-R	-0.0166168	0.393192	0.999592
rs11652175	FGF-21	0.0233043	0.752492	0.999592
rs11652175	CCL19	0.0324426	0.418498	0.999592
rs11652175	IL-15RA	-0.0132125	0.389363	0.999592
rs11652175	IL-10RB	-0.00752976	0.664884	0.999592
rs11652175	IL-22 RA1	-0.0587718	0.0588166	0.999592
rs11652175	IL-18R1	-0.0094338	0.71411	0.999592
rs11652175	PD-L1	-0.00713355	0.784303	0.999592
rs11652175	Beta-NGF	-0.00981404	0.503767	0.999592
rs11652175	CXCL5	-0.0534092	0.350826	0.999592
rs11652175	TRANCE	-0.0229559	0.523807	0.999592
rs11652175	HGF	-0.0298656	0.264048	0.999592
rs11652175	IL-12B	-0.0386894	0.333108	0.999592
rs11652175	IL-24	-0.081331	0.0389916	0.953916
rs11652175	IL13	-0.0405623	0.47846	0.999592
rs11652175	ARTN	-0.0159622	0.598677	0.999592
rs11652175	MMP-10	0.0291744	0.409954	0.999592
rs11652175	IL10	0.0498116	0.353675	0.999592
rs11652175	CCL23	0.00392456	0.868079	0.999592
rs11652175	CD5	-0.0352311	0.0896108	0.999592
rs11652175	CCL3	-0.0120765	0.740204	0.999592
rs11652175	Flt3L	0.0246204	0.450006	0.999592
rs11652175	CXCL6	-0.0616728	0.177225	0.999592
rs11652175	CXCL10	-0.0641471	0.254816	0.999592
rs11652175	4E-BP1	-0.0322819	0.531723	0.999592
rs11652175	IL-20	0.00202946	0.924712	0.999592
rs11652175	SIRT2	-0.0476563	0.430851	0.999592
rs11652175	CCL28	-0.024769	0.364635	0.999592
rs11652175	DNER	-0.0248393	0.129173	0.999592
rs11652175	EN-RAGE	-0.0332909	0.404636	0.999592
rs11652175	CD40	-0.0129268	0.628005	0.999592
rs11652175	IL33	-0.0226863	0.257066	0.999592
rs11652175	FGF-19	-0.0276364	0.647942	0.999592
rs11652175	IL4	0.0705094	0.1905	0.999592
rs11652175	LIF	0.0114896	0.62985	0.999592
rs11652175	NRTN	0.0291022	0.356411	0.999592
rs11652175	MCP-2	-0.00784984	0.834393	0.999592
rs11652175	CASP-8	-0.0402407	0.269892	0.999592
rs11652175	CCL25	-0.0225379	0.520042	0.999592
rs11652175	CX3CL1	0.00270782	0.912805	0.999592
rs11652175	TNFRSF9	-0.00344009	0.910292	0.999592
rs11652175	NT-3	-0.0201636	0.453872	0.999592
rs11652175	TWEAK	-0.0415853	0.0385742	0.947036
rs11652175	CCL20	-0.0379892	0.480726	0.999592
rs11652175	ST1A1	0.00474419	0.912831	0.999592
rs11652175	STAMBP	-0.0349415	0.545594	0.999592
rs11652175	IL5	-0.0452468	0.538494	0.999592
rs11652175	ADA	-0.0160183	0.525396	0.999592
rs11652175	TNFB	-0.00206483	0.93576	0.999592
rs11652175	CSF-1	0.00987107	0.46588	0.999592
rs11652175	TNF	-0.0363482	0.727775	0.999592
rs11652175	IFN-gamma	-0.0380336	0.566843	0.999592
rs12150261	IL8	-0.0271119	0.599047	0.999592
rs12150261	VEGFA	0.00684056	0.772996	0.999592
rs12150261	CD8A	0.0811381	0.0279198	0.87995
rs12150261	MCP-3	0.0428697	0.144942	0.999592
rs12150261	GDNF	0.0234174	0.387101	0.999592
rs12150261	CDCP1	0.0813461	0.0223655	0.861952
rs12150261	CD244	0.0084804	0.748651	0.999592
rs12150261	IL7	0.00157593	0.963491	0.999592
rs12150261	OPG	0.0458981	0.0422389	0.981183
rs12150261	LAP TGF-beta-1	0.0122549	0.658788	0.999592
rs12150261	uPA	0.033725	0.126546	0.999592
rs12150261	IL6	0.0144502	0.743171	0.999592
rs12150261	IL-17C	-0.0143875	0.621153	0.999592
rs12150261	MCP-1	0.0202889	0.41211	0.999592
rs12150261	IL-17A	0.0147812	0.711321	0.999592
rs12150261	CXCL11	-0.0252741	0.636165	0.999592
rs12150261	AXIN1	-0.0591623	0.333721	0.999592
rs12150261	TRAIL	0.0340214	0.0495557	0.999592
rs12150261	IL-20RA	-2.97444e-05	0.999052	0.999825
rs12150261	CXCL9	0.0414964	0.439891	0.999592
rs12150261	CST5	0.033334	0.157215	0.999592
rs12150261	IL-2RB	0.00655142	0.83597	0.999592
rs12150261	IL-1 alpha	0.00844853	0.715821	0.999592
rs12150261	OSM	-0.0227489	0.633026	0.999592
rs12150261	IL2	-0.0188517	0.0391677	0.954253
rs12150261	CXCL1	-0.015662	0.659923	0.999592
rs12150261	TSLP	0.0247874	0.406093	0.999592
rs12150261	CCL4	0.0529614	0.114325	0.999592
rs12150261	CD6	0.0976364	0.000341767	0.187977
rs12150261	SCF	0.0101821	0.678799	0.999592
rs12150261	IL18	0.00390345	0.887386	0.999592
rs12150261	SLAMF1	0.051722	0.0539903	0.999592
rs12150261	TGF-alpha	0.0227468	0.209872	0.999592
rs12150261	MCP-4	0.0177325	0.644557	0.999592
rs12150261	CCL11	0.0204517	0.499853	0.999592
rs12150261	TNFSF14	0.0536787	0.105321	0.999592
rs12150261	FGF-23	0.0171239	0.641612	0.999592
rs12150261	IL-10RA	-0.0249065	0.533599	0.999592
rs12150261	FGF-5	0.000213555	0.982193	0.999592
rs12150261	MMP-1	-0.059022	0.293651	0.999592
rs12150261	LIF-R	0.0312194	0.0873584	0.999592
rs12150261	FGF-21	0.0272645	0.694369	0.999592
rs12150261	CCL19	-0.0279338	0.458178	0.999592
rs12150261	IL-15RA	0.0184974	0.199238	0.999592
rs12150261	IL-10RB	0.0177549	0.276544	0.999592
rs12150261	IL-22 RA1	0.0578517	0.0475828	0.999592
rs12150261	IL-18R1	0.0357581	0.138955	0.999592
rs12150261	PD-L1	0.0149437	0.54139	0.999592
rs12150261	Beta-NGF	0.000947649	0.945192	0.999592
rs12150261	CXCL5	-0.0196456	0.714801	0.999592
rs12150261	TRANCE	-0.00513759	0.879243	0.999592
rs12150261	HGF	0.0402251	0.109012	0.999592
rs12150261	IL-12B	0.0559149	0.136158	0.999592
rs12150261	IL-24	0.021865	0.55417	0.999592
rs12150261	IL13	0.0126262	0.814254	0.999592
rs12150261	ARTN	0.015845	0.577933	0.999592
rs12150261	MMP-10	-0.0411929	0.215223	0.999592
rs12150261	IL10	-0.0383483	0.447018	0.999592
rs12150261	CCL23	0.0103942	0.639403	0.999592
rs12150261	CD5	0.0425943	0.0287594	0.87995
rs12150261	CCL3	0.0295933	0.386759	0.999592
rs12150261	Flt3L	-0.0329108	0.282113	0.999592
rs12150261	CXCL6	0.0202973	0.636395	0.999592
rs12150261	CXCL10	0.0880252	0.09594	0.999592
rs12150261	4E-BP1	-0.0212166	0.661597	0.999592
rs12150261	IL-20	-0.00526451	0.794033	0.999592
rs12150261	SIRT2	-0.0619745	0.275198	0.999592
rs12150261	CCL28	0.0199894	0.435897	0.999592
rs12150261	DNER	0.027528	0.0733798	0.999592
rs12150261	EN-RAGE	0.0294214	0.432826	0.999592
rs12150261	CD40	-0.00168031	0.946524	0.999592
rs12150261	IL33	-0.00259991	0.890019	0.999592
rs12150261	FGF-19	0.0118514	0.834812	0.999592
rs12150261	IL4	-0.0816938	0.106149	0.999592
rs12150261	LIF	0.0245044	0.273536	0.999592
rs12150261	NRTN	-0.082889	0.00506519	0.705687
rs12150261	MCP-2	-0.00737912	0.834207	0.999592
rs12150261	CASP-8	-0.0185771	0.587603	0.999592
rs12150261	CCL25	0.0498819	0.129246	0.999592
rs12150261	CX3CL1	0.00376449	0.871205	0.999592
rs12150261	TNFRSF9	-0.00357572	0.900741	0.999592
rs12150261	NT-3	-0.00398921	0.874624	0.999592
rs12150261	TWEAK	0.0429791	0.0227512	0.861952
rs12150261	CCL20	0.0639258	0.206204	0.999592
rs12150261	ST1A1	-0.0565416	0.164468	0.999592
rs12150261	STAMBP	-0.0559478	0.302625	0.999592
rs12150261	IL5	-0.00637696	0.926448	0.999592
rs12150261	ADA	0.0259741	0.272672	0.999592
rs12150261	TNFB	0.0257804	0.283679	0.999592
rs12150261	CSF-1	0.00227176	0.85817	0.999592
rs12150261	TNF	0.162855	0.096787	0.999592
rs12150261	IFN-gamma	0.101359	0.104158	0.999592
rs7225462	IL8	0.041694	0.423037	0.999592
rs7225462	VEGFA	0.00613864	0.797592	0.999592
rs7225462	CD8A	-0.0663919	0.0748432	0.999592
rs7225462	MCP-3	-0.0313848	0.290524	0.999592
rs7225462	GDNF	-0.0112344	0.681055	0.999592
rs7225462	CDCP1	-0.0598455	0.096166	0.999592
rs7225462	CD244	-0.00042174	0.987404	0.999592
rs7225462	IL7	0.0136333	0.694807	0.999592
rs7225462	OPG	-0.0314945	0.167581	0.999592
rs7225462	LAP TGF-beta-1	0.00254744	0.92754	0.999592
rs7225462	uPA	-0.0172187	0.439825	0.999592
rs7225462	IL6	-0.00419157	0.92498	0.999592
rs7225462	IL-17C	0.0307186	0.295704	0.999592
rs7225462	MCP-1	-0.0111803	0.654347	0.999592
rs7225462	IL-17A	0.000697795	0.98619	0.999592
rs7225462	CXCL11	0.0470302	0.383054	0.999592
rs7225462	AXIN1	0.0853591	0.166924	0.999592
rs7225462	TRAIL	-0.028261	0.106171	0.999592
rs7225462	IL-20RA	0.00671031	0.790621	0.999592
rs7225462	CXCL9	-0.0101049	0.852196	0.999592
rs7225462	CST5	-0.013998	0.556374	0.999592
rs7225462	IL-2RB	-0.00609749	0.848585	0.999592
rs7225462	IL-1 alpha	-0.00861345	0.713078	0.999592
rs7225462	OSM	0.0124464	0.795784	0.999592
rs7225462	IL2	0.0237278	0.0100652	0.741704
rs7225462	CXCL1	0.0428318	0.233013	0.999592
rs7225462	TSLP	-0.0197955	0.51099	0.999592
rs7225462	CCL4	-0.0249031	0.462202	0.999592
rs7225462	CD6	-0.0975643	0.000391989	0.189673
rs7225462	SCF	-0.00559238	0.821722	0.999592
rs7225462	IL18	0.00451961	0.87095	0.999592
rs7225462	SLAMF1	-0.0444569	0.100906	0.999592
rs7225462	TGF-alpha	-0.0238447	0.192802	0.999592
rs7225462	MCP-4	-0.00284436	0.941558	0.999592
rs7225462	CCL11	-0.00244935	0.936198	0.999592
rs7225462	TNFSF14	-0.0384553	0.250503	0.999592
rs7225462	FGF-23	-0.00323771	0.930524	0.999592
rs7225462	IL-10RA	0.00455354	0.910229	0.999592
rs7225462	FGF-5	0.0029131	0.762913	0.999592
rs7225462	MMP-1	0.0850252	0.133796	0.999592
rs7225462	LIF-R	-0.0289518	0.116303	0.999592
rs7225462	FGF-21	-0.00405879	0.953787	0.999592
rs7225462	CCL19	0.028805	0.448498	0.999592
rs7225462	IL-15RA	-0.0097793	0.501461	0.999592
rs7225462	IL-10RB	-0.0143103	0.384953	0.999592
rs7225462	IL-22 RA1	-0.0572425	0.052135	0.999592
rs7225462	IL-18R1	-0.0281025	0.249372	0.999592
rs7225462	PD-L1	-5.69748e-05	0.99816	0.99976
rs7225462	Beta-NGF	0.00459037	0.74145	0.999592
rs7225462	CXCL5	0.0546825	0.313473	0.999592
rs7225462	TRANCE	0.00358007	0.916462	0.999592
rs7225462	HGF	-0.0349518	0.167764	0.999592
rs7225462	IL-12B	-0.051197	0.176456	0.999592
rs7225462	IL-24	-0.0108525	0.771158	0.999592
rs7225462	IL13	-0.0152107	0.779157	0.999592
rs7225462	ARTN	-0.00772638	0.788091	0.999592
rs7225462	MMP-10	0.0467433	0.163475	0.999592
rs7225462	IL10	0.052654	0.30088	0.999592
rs7225462	CCL23	-0.00198862	0.929236	0.999592
rs7225462	CD5	-0.0395005	0.044561	0.995108
rs7225462	CCL3	-0.00341789	0.921124	0.999592
rs7225462	Flt3L	0.0399684	0.195544	0.999592
rs7225462	CXCL6	0.0032589	0.940058	0.999592
rs7225462	CXCL10	-0.06588	0.217174	0.999592
rs7225462	4E-BP1	0.0338192	0.489368	0.999592
rs7225462	IL-20	0.0147134	0.469674	0.999592
rs7225462	SIRT2	0.084893	0.13853	0.999592
[truncated: 23,577 more rows]
